# Supplementary material for: Exploring Stroke Risk through Mendelian Randomization: A Comprehensive Study Integrating Genetics and Metabolic Traits in the Korean Population
Source: Biomedicines. 2024 Jun 13;12(6):1311. doi: 10.3390/biomedicines12061311 (PMC11201557; doi:10.3390/biomedicines12061311)
Supplement: Supplementary file 1 [file biomedicines-12-01311-s001.zip]

Archive with 10 entries (10 files):
- Figure S1.tiff
- Figure S2.tiff
- legend_description.docx
- Table S1.pdf
- Table S2.xlsx
- Table S3.xlsx
- Table S4.xlsx
- Table S5.xlsx
- Table S6.xlsx
- Table S7.pdf
