# Supplementary material for: Exploring Stroke Risk through Mendelian Randomization: A Comprehensive Study Integrating Genetics and Metabolic Traits in the Korean Population
Source: Biomedicines. 2024 Jun 13;12(6):1311. doi: 10.3390/biomedicines12061311 (PMC11201557; doi:10.3390/biomedicines12061311)
Supplement: Supplementary file 1 [file biomedicines-12-01311-s001.zip › Table S2.xlsx]

## Sheet: Table S1
Table S1. Clinical information on constitution types.
Clinical Information	All (n = 5797) mean±sd	Constitution type (KS-15) mean±SD				Diagnostic samples Sex ratio (male:female = 1:1), mean±SD
		SE (n = 841)	TE (n = 2991)	SY (n = 1384)	p-value	SE (n = 30)	TE (n = 60)	SY (n = 30)
Age (y)	60.43±8.52	60.92±8.76	60.23±8.36	60.58±8.70	0.1821	40.68±9.72	31.35±14.01	38..89±11.04
Body mass index (kg/m2)	24.48±3.07	20.72±1.70	26.27±2.47	22.88±1.60	<2.2e-16	19.78±0.93	26.97±1.93	21.897±1.59
Total cholesterol (mg/dL)	149.96±89.93	190.83±34.08	194.33±35.92	193.77±35.28	0.1385	176.13±31.52	180.12±32.55	185.43±32.43
LDL cholesterol (mg/dL)	92.19±60.46	116.99±30.73	120.71±32.89	120.24±33.68	0.04828	104.53±26.65	112.53±28.797	111.47±28.71
HDL cholesterol (mg/dL)	32.19±23.55	46.1±11.24	42.51±10.24	44.04±10.70	4.775e-14	49.47±11.179	44.65±10.26	49.9±11.09
Triglylceride (mg/dL)	110.18±107.94	128.29±78.59	148.41±94.55	140.16±118.07	1.523e-13	96±43.81	107.08±49.22	100±49.53
Fasting glucose (mg/dL)	77.45±50.38	98.33±22.14	102.39±25.37	100.4±25.22	3.058e-09	92.47±7.37	91.02±17.36	88.4±11.34
Systolic blood pressure (mmHg)	120.04±3.07	117.33±17.08	121.55±16.32	118.44±17.10	7.864e-08	113.67±16.72	117.53±13.697	110.4±15.21
Diastolic blood pressure (mmHg)	77.64±10.28	75.39±10.19	78.81±10.12	76.46±10.34	6.125e-16	72.77±8.92	76.15±11.327	72.36±12.62
