# Supplementary material for: Exploring Stroke Risk through Mendelian Randomization: A Comprehensive Study Integrating Genetics and Metabolic Traits in the Korean Population
Source: Biomedicines. 2024 Jun 13;12(6):1311. doi: 10.3390/biomedicines12061311 (PMC11201557; doi:10.3390/biomedicines12061311)
Supplement: Supplementary file 1 [file biomedicines-12-01311-s001.zip › Table S3.xlsx]

## Sheet: Table S2
Table S2. Genome-wide association study (GWAS) summary data and cnnGWAS scores for constitution types.
Constitution Type	CHR	SNP	BP	A1	BETA	SE	L95	U95	STAT	P	CNN SCORE	AF (diagnostic constitution type)
TE	chr5	5:125388146:AG_A	125388146	R	0.02635	0.006465	0.01368	0.03902	4.076	4.65e-05	0.973028	0.876786
TE	chr5	5:125388146:AG_A	125388146	R	0.02635	0.006465	0.01368	0.03902	4.076	4.65e-05	0.973028	0.867857
TE	chr10	10:135351606:GTGT_	135351606	R	0.02453	0.006814	0.01117	0.03788	3.599	0.0003218	0.995484	0.858928
TE	chr14	14:97194727:TG_T	97194727	R	-0.02492	0.006539	-0.03774	-0.0121	-3.811	0.00014	0.988728	0.845833
TE	chr10	10:135351606:GTGT_	135351606	R	0.02453	0.006814	0.01117	0.03788	3.599	0.0003218	0.995484	0.83489
TE	chr14	14:97194727:TG_T	97194727	R	-0.02492	0.006539	-0.03774	-0.0121	-3.811	0.00014	0.988728	0.814583
TE	chr5	5:125388146:AG_A	125388146	R	0.02635	0.006465	0.01368	0.03902	4.076	4.65e-05	0.973028	0.810119
TE	chr10	10:135351606:GTGT_	135351606	R	0.02453	0.006814	0.01117	0.03788	3.599	0.0003218	0.995484	0.805357
TE	chr14	14:97194727:TG_T	97194727	R	-0.02492	0.006539	-0.03774	-0.0121	-3.811	0.00014	0.988728	0.804167
TE	chr5	5:125388146:AG_A	125388146	R	0.02635	0.006465	0.01368	0.03902	4.076	4.65e-05	0.973028	0.801191
TE	chr14	14:97194727:TG_T	97194727	R	-0.02492	0.006539	-0.03774	-0.0121	-3.811	0.00014	0.988728	0.801191
TE	chr10	10:135351606:GTGT_	135351606	R	0.02453	0.006814	0.01117	0.03788	3.599	0.0003218	0.995484	0.781319
TE	chr14	14:97194727:TG_T	97194727	R	-0.02492	0.006539	-0.03774	-0.0121	-3.811	0.00014	0.988728	0.772917
TE	chr10	10:135351606:GTGT_	135351606	R	0.02453	0.006814	0.01117	0.03788	3.599	0.0003218	0.995484	0.770833
TE	chr14	14:97194727:TG_T	97194727	R	-0.02492	0.006539	-0.03774	-0.0121	-3.811	0.00014	0.988728	0.770833
TE	chr14	14:97194727:TG_T	97194727	R	-0.02492	0.006539	-0.03774	-0.0121	-3.811	0.00014	0.988728	0.769941
TE	chr14	14:97194727:TG_T	97194727	R	-0.02492	0.006539	-0.03774	-0.0121	-3.811	0.00014	0.988728	0.759524
TE	chr10	10:135351606:GTGT_	135351606	R	0.02453	0.006814	0.01117	0.03788	3.599	0.0003218	0.995484	0.758929
TE	chr19	19:19372109:A_AG	19372109	I	-0.03095	0.008292	-0.0472	-0.01469	-3.732	0.0001919	0.957351	0.75
TE	chr10	10:135351606:GTGT_	135351606	R	0.02453	0.006814	0.01117	0.03788	3.599	0.0003218	0.995484	0.746795
TE	chr14	14:97194727:TG_T	97194727	R	-0.02492	0.006539	-0.03774	-0.0121	-3.811	0.00014	0.988728	0.739583
TE	chr10	10:135351606:GTGT_	135351606	R	0.02453	0.006814	0.01117	0.03788	3.599	0.0003218	0.995484	0.73489
TE	chr14	14:97194727:TG_T	97194727	R	-0.02492	0.006539	-0.03774	-0.0121	-3.811	0.00014	0.988728	0.729167
TE	chr14	14:97194727:TG_T	97194727	R	-0.02492	0.006539	-0.03774	-0.0121	-3.811	0.00014	0.988728	0.728274
TE	chr14	14:97194727:TG_T	97194727	R	-0.02492	0.006539	-0.03774	-0.0121	-3.811	0.00014	0.988728	0.72619
TE	chr10	10:135351606:GTGT_	135351606	R	0.02453	0.006814	0.01117	0.03788	3.599	0.0003218	0.995484	0.717262
TE	chr18	rs8094194	4077851	G	0.01822	0.005176	0.008071	0.02836	3.519	0.0004361	0.999888	0.709326
TE	chr18	rs9953374	4083793	G	0.01822	0.005206	0.008019	0.02843	3.5	0.0004683	0.78219	0.709326
TE	chr18	rs6506178	4085221	A	0.01822	0.005206	0.008019	0.02843	3.5	0.0004683	0.510767	0.709326
TE	chr18	rs7506388	4087308	G	0.01832	0.005208	0.008109	0.02852	3.517	0.0004401	1	0.709326
TE	chr18	rs7506389	4087331	G	0.01832	0.005208	0.008109	0.02852	3.517	0.0004401	0.999999	0.709326
TE	chr9	rs7851262	134944428	T	0.01788	0.005081	0.007917	0.02784	3.518	0.0004382	1	0.706565
TE	chr10	10:135351606:GTGT_	135351606	R	0.02453	0.006814	0.01117	0.03788	3.599	0.0003218	0.995484	0.705357
TE	chr2	rs6709320	208124593	T	-0.01733	0.004778	-0.02669	-0.007964	-3.627	0.0002893	1	0.700126
TE	chr2	rs2111595	208125148	A	-0.01739	0.004778	-0.02676	-0.008028	-3.64	0.0002747	1	0.69934
TE	chr14	14:97194727:TG_T	97194727	R	-0.02492	0.006539	-0.03774	-0.0121	-3.811	0.00014	0.988728	0.697917
TE	chr5	rs13181166	169361187	T	0.01816	0.004876	0.008604	0.02772	3.724	0.0001977	0.999986	0.695075
TE	chr14	14:97194727:TG_T	97194727	R	-0.02492	0.006539	-0.03774	-0.0121	-3.811	0.00014	0.988728	0.69494
TE	chr10	rs11189266	99291512	C	0.0173	0.004763	0.007966	0.02664	3.632	0.0002836	0.999999	0.69391
TE	chr10	10:135351606:GTGT_	135351606	R	0.02453	0.006814	0.01117	0.03788	3.599	0.0003218	0.995484	0.693223
TE	chr18	rs7229471	4084976	C	0.01822	0.005206	0.008019	0.02843	3.5	0.0004683	0.988741	0.69228
TE	chr18	rs11661443	4083102	G	0.01824	0.005202	0.008039	0.02843	3.505	0.00046	0.803638	0.689236
TE	chr14	14:97194727:TG_T	97194727	R	-0.02492	0.006539	-0.03774	-0.0121	-3.811	0.00014	0.988728	0.684524
TE	chr10	10:135351606:GTGT_	135351606	R	0.02453	0.006814	0.01117	0.03788	3.599	0.0003218	0.995484	0.681319
TE	chr6	rs3793010	43118563	G	0.0185	0.004907	0.008884	0.02812	3.77	0.0001647	0.967142	0.673431
TE	chr11	rs71477367	98577129	A	0.03061	0.007792	0.01534	0.04588	3.929	8.64e-05	0.94505	0.671875
TE	chr10	10:135351606:GTGT_	135351606	R	0.02453	0.006814	0.01117	0.03788	3.599	0.0003218	0.995484	0.670833
TE	chr11	rs492373	86950447	C	0.01808	0.004945	0.008388	0.02777	3.656	0.0002583	0.99997	0.666982
TE	chr11	rs2509560	86950909	C	0.01727	0.004954	0.007564	0.02698	3.487	0.0004927	0.96917	0.666982
TE	chr11	rs518921	86951052	T	0.01727	0.004954	0.007564	0.02698	3.487	0.0004927	0.999579	0.666982
TE	chr19	19:19372109:A_AG	19372109	I	-0.03095	0.008292	-0.0472	-0.01469	-3.732	0.0001919	0.957351	0.666667
TE	chr19	19:19372109:A_AG	19372109	I	-0.03095	0.008292	-0.0472	-0.01469	-3.732	0.0001919	0.957351	0.666667
TE	chr6	rs6940813	148763003	C	-0.01706	0.004851	-0.02657	-0.007558	-3.518	0.0004382	1	0.655655
TE	chr6	rs6904408	148766258	T	-0.017	0.004853	-0.02651	-0.007486	-3.503	0.0004643	1	0.655655
TE	chr5	rs3860755	169360155	G	-0.0185	0.005177	-0.02865	-0.008354	-3.574	0.0003549	0.941922	0.65501
TE	chr14	14:97194727:TG_T	97194727	R	-0.02492	0.006539	-0.03774	-0.0121	-3.811	0.00014	0.988728	0.653274
TE	chr9	rs7873231	25944863	T	-0.01891	0.005139	-0.02898	-0.008837	-3.679	0.0002361	1	0.653125
TE	chr4	4:62657943:TTTC_	62657943	R	0.01982	0.005052	0.009919	0.02972	3.923	8.83e-05	0.973651	0.652244
TE	chr8	rs7823563	106730583	C	0.01741	0.004981	0.007645	0.02717	3.495	0.0004781	0.553711	0.651339
TE	chr11	rs7109002	98564405	A	0.02608	0.006694	0.01296	0.0392	3.897	9.87e-05	0.999615	0.646875
TE	chr10	10:135351606:GTGT_	135351606	R	0.02453	0.006814	0.01117	0.03788	3.599	0.0003218	0.995484	0.646795
TE	chr6	rs6570123	137271739	T	0.01743	0.004847	0.007926	0.02693	3.595	0.0003272	0.998459	0.643536
TE	chr9	rs1182679	19754434	G	0.0195	0.005152	0.009403	0.0296	3.785	0.0001554	0.999841	0.641827
TE	chr6	rs2272998	148761456	C	-0.01701	0.00485	-0.02651	-0.007499	-3.506	0.0004584	1	0.639746
TE	chr1	rs9787306	78070458	T	-0.01949	0.00484	-0.02898	-0.01	-4.026	5.74e-05	0.626091	0.638889
TE	chr5	rs7703252	79666870	T	-0.01721	0.004849	-0.02672	-0.007711	-3.55	0.000388	0.999993	0.6375
TE	chr9	rs1182675	19752389	C	0.01976	0.005158	0.009652	0.02987	3.831	0.0001289	0.610349	0.636619
TE	chr9	rs76717125	19753678	T	0.01808	0.005184	0.007917	0.02824	3.487	0.0004921	0.974626	0.636619
TE	chr4	rs13137797	109710728	T	0.01712	0.004883	0.00755	0.02669	3.506	0.0004583	0.731984	0.636364
TE	chr6	rs9498038	148761603	A	-0.01701	0.00485	-0.02651	-0.007499	-3.506	0.0004584	1	0.633333
TE	chr4	4:62657943:TTTC_	62657943	R	0.01982	0.005052	0.009919	0.02972	3.923	8.83e-05	0.973651	0.633013
TE	chr6	rs13191356	68970032	T	-0.01852	0.005312	-0.02893	-0.008104	-3.486	0.000495	1	0.630357
TE	chr17	17:77800533:AT_A	77800533	D	-0.0178	0.004968	-0.02753	-0.008059	-3.582	0.0003437	0.99967	0.629464
TE	chr22	rs5760842	25482991	A	0.01719	0.004857	0.007667	0.02671	3.539	0.0004057	0.999996	0.628093
TE	chr15	rs28726123	89783791	G	0.01843	0.005119	0.008399	0.02847	3.601	0.00032	0.697153	0.626641
TE	chr7	rs113601976	100850792	A	0.03945	0.0111	0.01769	0.06122	3.553	0.0003838	0.998048	0.625
TE	chr19	19:19372109:A_AG	19372109	I	-0.03095	0.008292	-0.0472	-0.01469	-3.732	0.0001919	0.957351	0.625
TE	chr4	4:62657943:TTTC_	62657943	R	0.01982	0.005052	0.009919	0.02972	3.923	8.83e-05	0.973651	0.623398
TE	chr6	rs6909638	148766598	A	-0.01711	0.004852	-0.02662	-0.007599	-3.526	0.0004253	1	0.619711
TE	chr1	rs7536433	78023173	T	-0.01861	0.004829	-0.02808	-0.009147	-3.854	0.0001174	0.995206	0.619668
TE	chr4	4:62657943:TTTC_	62657943	R	0.01982	0.005052	0.009919	0.02972	3.923	8.83e-05	0.973651	0.619506
TE	chr16	rs11644510	11277358	T	0.0196	0.005192	0.009427	0.02978	3.776	0.0001613	0.991474	0.619231
TE	chr6	rs4895755	148760048	G	-0.017	0.004852	-0.02651	-0.007487	-3.503	0.0004638	1	0.617708
TE	chr10	10:135351606:GTGT_	135351606	R	0.02453	0.006814	0.01117	0.03788	3.599	0.0003218	0.995484	0.617262
TE	chr12	rs3782489	53086645	A	0.02144	0.006123	0.009444	0.03345	3.502	0.000465	0.999999	0.616667
TE	chr10	rs9421741	48482486	T	0.01911	0.004857	0.009591	0.02863	3.935	8.44e-05	1	0.61632
TE	chr10	rs9421744	48483791	T	0.0192	0.004856	0.009684	0.02872	3.954	7.77e-05	0.974873	0.61632
TE	chr5	rs286749	107403454	T	-0.01749	0.00502	-0.02733	-0.00765	-3.484	0.0004985	0.917128	0.61508
TE	chr7	rs10239606	28396067	T	0.01796	0.005101	0.00796	0.02795	3.521	0.0004341	0.996851	0.614286
TE	chr11	11:19935299:G_GCA	19935299	I	0.01778	0.004908	0.008163	0.0274	3.623	0.0002937	1	0.613889
TE	chr10	rs9421818	48480480	T	0.0184	0.004887	0.008825	0.02798	3.766	0.0001677	1	0.611111
TE	chr11	rs575166	86949719	C	0.01825	0.004943	0.008558	0.02793	3.691	0.0002252	0.754203	0.609091
TE	chr3	rs342734	32481070	T	0.01882	0.005068	0.008888	0.02875	3.714	0.0002063	1	0.608333
TE	chr12	rs11170234	53079374	A	0.02177	0.006084	0.009841	0.03369	3.577	0.00035	1	0.606548
TE	chr12	rs1567757	53082253	A	0.02206	0.006085	0.01014	0.03399	3.626	0.0002907	0.997397	0.606548
TE	chr6	rs79396948	148768995	A	-0.0185	0.004941	-0.02818	-0.008816	-3.744	0.0001827	1	0.604482
TE	chr4	4:62657943:TTTC_	62657943	R	0.01982	0.005052	0.009919	0.02972	3.923	8.83e-05	0.973651	0.604167
TE	chr4	rs17019478	133980574	T	0.01823	0.004956	0.008513	0.02794	3.678	0.0002377	0.999911	0.600992
TE	chr4	rs1119495	133989342	T	0.01868	0.00495	0.008975	0.02838	3.773	0.0001629	1	0.600992
TE	chr4	rs12648719	133994607	T	0.01825	0.004944	0.008556	0.02794	3.691	0.0002258	1	0.600992
TE	chr4	4:62657943:TTTC_	62657943	R	0.01982	0.005052	0.009919	0.02972	3.923	8.83e-05	0.973651	0.600275
TE	chr17	rs34019338	77791498	A	-0.01791	0.005121	-0.02795	-0.007878	-3.499	0.0004715	1	0.598958
TE	chr17	rs727428	7537792	C	0.01775	0.004931	0.008083	0.02741	3.599	0.0003221	0.802881	0.59863
TE	chr10	rs9421743	48483653	T	0.01908	0.004855	0.009568	0.0286	3.931	8.57e-05	0.999905	0.597222
TE	chr10	rs3923966	48489248	A	0.02113	0.00486	0.0116	0.03065	4.347	1.41e-05	0.519138	0.597222
TE	chr2	rs34698778	145310342	T	0.01939	0.005032	0.00953	0.02925	3.854	0.0001175	0.998643	0.594792
TE	chr17	17:77800533:AT_A	77800533	D	-0.0178	0.004968	-0.02753	-0.008059	-3.582	0.0003437	0.99967	0.59375
TE	chr3	rs164218	32494854	C	0.01831	0.005111	0.008296	0.02833	3.583	0.0003424	1	0.593615
TE	chr10	10:135351606:GTGT_	135351606	R	0.02453	0.006814	0.01117	0.03788	3.599	0.0003218	0.995484	0.593223
TE	chr2	rs1850437	169116027	A	-0.01828	0.004845	-0.02778	-0.008789	-3.774	0.0001623	1	0.593182
TE	chr14	rs12887109	93076470	T	0.01766	0.004879	0.008097	0.02722	3.62	0.0002975	0.999924	0.592866
TE	chr14	rs12887586	93076526	A	0.01766	0.004879	0.008097	0.02722	3.62	0.0002975	0.999996	0.592866
TE	chr18	rs482805	55881103	T	-0.01785	0.004859	-0.02737	-0.008329	-3.674	0.0002408	1	0.592109
TE	chr10	rs2894280	71671562	T	-0.02202	0.006268	-0.0343	-0.009731	-3.513	0.0004473	1	0.590774
TE	chr4	4:62657943:TTTC_	62657943	R	0.01982	0.005052	0.009919	0.02972	3.923	8.83e-05	0.973651	0.590659
TE	chr4	rs1605532	133994285	C	0.01825	0.004944	0.008556	0.02794	3.691	0.0002258	1	0.590575
TE	chr4	rs7688614	133967320	G	0.01751	0.00494	0.007823	0.02719	3.544	0.0003978	1	0.589881
TE	chr3	rs347146	32476661	G	0.0191	0.005084	0.009137	0.02907	3.757	0.0001738	0.934131	0.5875
TE	chr12	12:53073471:C_CA	53073471	I	0.02144	0.006075	0.00953	0.03334	3.529	0.0004208	0.902849	0.585714
TE	chr5	rs4144662	172895105	A	0.01949	0.004912	0.009865	0.02912	3.968	7.33e-05	0.578212	0.584723
TE	chr5	rs2032845	172895432	T	0.01949	0.004912	0.009865	0.02912	3.968	7.33e-05	0.982153	0.584723
TE	chr5	rs1422658	172896796	C	0.02001	0.004912	0.01038	0.02963	4.073	4.7e-05	0.999484	0.584723
TE	chr4	rs1396055	146730687	T	0.03098	0.008855	0.01363	0.04834	3.499	0.0004708	1	0.583333
TE	chr6	rs9354695	68970633	G	-0.01869	0.005309	-0.0291	-0.008286	-3.521	0.0004339	1	0.583333
TE	chr2	rs1365778	145305277	G	0.01921	0.00503	0.009354	0.02907	3.82	0.000135	1	0.582292
TE	chr3	rs13073738	188076764	A	0.01752	0.004867	0.007981	0.02706	3.6	0.0003212	1	0.581755
TE	chr4	rs28444378	133991287	C	0.01857	0.004949	0.008868	0.02827	3.752	0.0001773	0.977482	0.580903
TE	chr14	rs4904957	93073965	A	0.01789	0.004893	0.008304	0.02748	3.657	0.0002575	0.999995	0.580847
TE	chr14	rs12432064	93075824	T	0.01766	0.004879	0.008097	0.02722	3.62	0.0002975	1	0.57923
TE	chr6	rs34845949	148756658	C	0.01829	0.005055	0.008388	0.0282	3.619	0.000298	1	0.579167
TE	chr12	rs78403052	53067917	A	0.02183	0.00621	0.009656	0.034	3.515	0.0004437	0.57318	0.577381
TE	chr12	rs936958	53070145	A	0.02176	0.006071	0.009864	0.03366	3.585	0.0003405	0.999885	0.577381
TE	chr17	rs1696757	77800743	G	-0.01808	0.004968	-0.02782	-0.008346	-3.64	0.0002751	0.953613	0.575893
TE	chr3	rs342741	32497626	G	0.01916	0.005075	0.009209	0.0291	3.775	0.0001619	1	0.575758
TE	chr4	rs4623020	133980596	A	0.01838	0.004953	0.008672	0.02809	3.711	0.0002085	0.991025	0.575298
TE	chr5	rs288131	107382857	T	-0.0179	0.005051	-0.02779	-0.007997	-3.543	0.0003983	1	0.575149
TE	chr5	rs288147	107390303	A	-0.01792	0.005036	-0.02779	-0.008051	-3.559	0.0003759	1	0.575149
TE	chr5	rs1422654	172893463	C	0.01949	0.004912	0.009865	0.02912	3.968	7.33e-05	1	0.574306
TE	chr5	rs2339879	172895415	T	0.01957	0.004912	0.009946	0.0292	3.985	6.85e-05	0.982153	0.574306
TE	chr2	rs10497016	148420867	T	-0.02222	0.006166	-0.0343	-0.01013	-3.603	0.0003171	1	0.572917
TE	chr4	4:62657943:TTTC_	62657943	R	0.01982	0.005052	0.009919	0.02972	3.923	8.83e-05	0.973651	0.571429
TE	chr4	rs340198	86348164	C	0.02066	0.00589	0.009114	0.0322	3.507	0.0004563	0.941554	0.570833
TE	chr1	rs11162350	77929479	T	-0.01695	0.004815	-0.02638	-0.007508	-3.519	0.0004365	0.866117	0.566106
TE	chr5	rs1422655	172893583	A	0.01949	0.004912	0.009865	0.02912	3.968	7.33e-05	1	0.565377
TE	chr5	rs6888116	118659579	C	-0.01757	0.004862	-0.0271	-0.008036	-3.613	0.0003059	1	0.565341
TE	chr20	rs6133855	10295243	C	-0.01979	0.005262	-0.03011	-0.009479	-3.761	0.0001707	0.999998	0.564489
TE	chr1	rs4650277	74993721	G	-0.02871	0.007335	-0.04309	-0.01433	-3.914	9.19e-05	0.800962	0.5625
TE	chr3	rs61212491	35367870	G	-0.03156	0.008455	-0.04813	-0.01499	-3.733	0.000191	0.999346	0.5625
TE	chr19	rs10423659	19359420	T	-0.03111	0.008181	-0.04715	-0.01508	-3.803	0.0001444	0.539589	0.5625
TE	chr19	rs3752170	19367178	A	-0.03099	0.008313	-0.04729	-0.0147	-3.729	0.0001945	0.999952	0.5625
TE	chr14	rs12886904	93076383	T	0.01893	0.004943	0.009241	0.02862	3.83	0.0001298	0.929284	0.561711
TE	chr2	rs17741296	145326099	A	0.01958	0.005028	0.009723	0.02943	3.894	9.99e-05	0.999493	0.561458
TE	chr12	12:53073471:C_CA	53073471	I	0.02144	0.006075	0.00953	0.03334	3.529	0.0004208	0.902849	0.560714
TE	chr5	rs9284985	172893123	G	0.01949	0.004912	0.009865	0.02912	3.968	7.33e-05	1	0.560417
TE	chr20	rs6133852	10290960	A	-0.01967	0.005295	-0.03005	-0.009293	-3.715	0.0002052	0.992271	0.560268
TE	chr2	rs955915	103351736	A	-0.02236	0.006002	-0.03413	-0.0106	-3.726	0.0001965	1	0.556548
TE	chr2	rs2024414	103375408	T	-0.02057	0.005904	-0.03214	-0.008997	-3.484	0.0004981	0.790056	0.556548
TE	chr2	rs917965	103378206	C	-0.02082	0.005906	-0.03239	-0.009244	-3.525	0.0004266	0.999999	0.556548
TE	chr12	rs3759191	53075660	C	0.02144	0.006075	0.00953	0.03334	3.529	0.0004208	0.988342	0.556547
TE	chr14	rs2069606	96715973	C	0.03459	0.009588	0.0158	0.05339	3.608	0.0003114	1	0.555556
TE	chr6	rs57817785	148769214	G	0.01779	0.005093	0.00781	0.02777	3.493	0.0004808	0.999998	0.555555
TE	chr5	rs9918116	172897381	C	0.02001	0.004912	0.01038	0.02963	4.073	4.7e-05	0.541703	0.554925
TE	chr4	rs17020615	146741570	G	0.02554	0.005934	0.01391	0.03717	4.304	1.71e-05	1	0.554167
TE	chr4	rs28396762	133996481	G	0.01845	0.004942	0.008761	0.02813	3.733	0.0001914	0.528879	0.55382
TE	chr13	rs12584812	30303509	A	-0.02283	0.005947	-0.03449	-0.01118	-3.839	0.0001247	0.850323	0.553571
TE	chr10	rs12219536	122314256	C	-0.02307	0.006097	-0.03502	-0.01112	-3.783	0.0001565	0.999794	0.552976
TE	chr2	rs2102807	169117008	T	-0.01828	0.004842	-0.02777	-0.008788	-3.775	0.0001618	0.996656	0.551894
TE	chr6	rs35774187	148759934	G	0.01847	0.005087	0.008497	0.02844	3.63	0.0002858	1	0.550852
TE	chr4	rs17806780	146732654	C	0.03174	0.008862	0.01437	0.04911	3.582	0.0003438	0.999983	0.55
TE	chr10	rs4554797	73988264	G	0.02168	0.005995	0.009934	0.03343	3.617	0.0003005	1	0.549107
TE	chr5	rs1422657	172893833	C	0.0187	0.005339	0.008234	0.02916	3.502	0.0004649	0.999999	0.546875
TE	chr5	rs6864977	172901533	G	0.02018	0.005291	0.009806	0.03054	3.813	0.0001385	1	0.546875
TE	chr5	rs750167	172902130	G	0.01963	0.005301	0.009239	0.03002	3.703	0.0002152	1	0.546875
TE	chr5	rs13362522	172904158	C	0.01892	0.005302	0.008527	0.02931	3.568	0.0003624	0.927754	0.546875
TE	chr5	rs12522959	172906698	C	0.0187	0.005302	0.008307	0.02909	3.527	0.000424	0.999973	0.546875
TE	chr11	rs12577349	98583288	C	0.02935	0.007772	0.01412	0.04459	3.777	0.0001606	0.999926	0.546875
TE	chr2	rs11127412	3338943	C	-0.01915	0.005114	-0.02917	-0.00913	-3.745	0.0001819	1	0.545635
TE	chr5	rs7717730	172895302	C	0.01949	0.004912	0.009865	0.02912	3.968	7.33e-05	0.885856	0.544508
TE	chr5	rs2014994	172895674	G	0.01949	0.004912	0.009865	0.02912	3.968	7.33e-05	0.999207	0.544508
TE	chr14	rs11160079	93075449	A	0.01766	0.004879	0.008097	0.02722	3.62	0.0002975	0.999603	0.541667
TE	chr16	rs3751812	53818460	T	0.02546	0.007267	0.01122	0.0397	3.504	0.0004623	0.996522	0.541667
TE	chr16	rs9936385	53819169	C	0.02583	0.007254	0.01162	0.04005	3.561	0.0003722	0.999995	0.541667
TE	chr16	rs9923312	53819367	A	0.02583	0.007254	0.01162	0.04005	3.561	0.0003722	0.999903	0.541667
TE	chr11	rs11025324	19935670	C	0.0176	0.004917	0.007966	0.02724	3.58	0.0003466	0.998827	0.540972
TE	chr11	11:19935299:G_GCA	19935299	I	0.01778	0.004908	0.008163	0.0274	3.623	0.0002937	1	0.540025
TE	chr12	rs1357091	53080215	T	0.02177	0.006084	0.009841	0.03369	3.577	0.00035	0.999946	0.536458
TE	chr2	rs2540315	103354389	C	-0.0216	0.00608	-0.03352	-0.009686	-3.553	0.0003838	1	0.535714
TE	chr5	rs250302	118677340	G	-0.01791	0.005061	-0.02783	-0.007993	-3.539	0.0004045	1	0.535714
TE	chr12	rs1357090	53080563	C	0.02177	0.006084	0.009841	0.03369	3.577	0.00035	0.986991	0.535714
TE	chr10	rs3780949	73886307	T	0.02144	0.006108	0.009465	0.03341	3.51	0.0004525	0.999985	0.534524
TE	chr4	rs62332045	149211161	A	0.0219	0.00617	0.009807	0.03399	3.549	0.0003892	1	0.534091
TE	chr1	rs1514177	74991402	G	-0.02237	0.006023	-0.03417	-0.01056	-3.714	0.0002062	0.879048	0.53125
TE	chr3	rs56235255	169131561	A	0.02008	0.00574	0.00883	0.03133	3.498	0.0004718	1	0.53125
TE	chr14	rs11626167	94246342	A	-0.03522	0.009263	-0.05338	-0.01707	-3.802	0.0001449	0.990554	0.53125
TE	chr5	rs10043809	172901400	G	0.01997	0.005291	0.009603	0.03034	3.775	0.0001617	1	0.529514
TE	chr5	rs750168	172902359	C	0.01886	0.0053	0.008475	0.02925	3.559	0.0003753	1	0.529514
TE	chr13	rs11619306	30305891	G	-0.02302	0.005944	-0.03467	-0.01137	-3.873	0.0001088	0.988364	0.528571
TE	chr10	rs11199400	122316122	G	-0.02307	0.006097	-0.03502	-0.01112	-3.783	0.0001565	0.999993	0.527976
TE	chr6	rs73011365	148745932	G	0.02102	0.005397	0.01044	0.03159	3.894	9.99e-05	0.999972	0.526042
TE	chr17	17:77800533:AT_A	77800533	D	-0.0178	0.004968	-0.02753	-0.008059	-3.582	0.0003437	0.99967	0.525297
TE	chr5	rs13173661	168290629	T	0.02012	0.005198	0.009936	0.03031	3.872	0.0001094	0.740627	0.525253
TE	chr2	rs35988121	3353102	T	-0.02007	0.005077	-0.03002	-0.01012	-3.953	7.81e-05	1	0.525
TE	chr7	rs73353212	37811753	G	-0.024	0.006616	-0.03696	-0.01103	-3.627	0.0002893	0.663442	0.525
TE	chr4	rs12642596	91563214	T	-0.01913	0.005052	-0.02903	-0.009226	-3.786	0.0001546	0.655906	0.524305
TE	chr16	rs62048402	53803223	A	0.02728	0.00726	0.01305	0.04151	3.757	0.0001736	1	0.520833
TE	chr16	rs7193144	53810686	C	0.02634	0.007257	0.01212	0.04056	3.629	0.0002865	1	0.520833
TE	chr16	rs62033399	53810943	T	0.02634	0.007257	0.01212	0.04056	3.629	0.0002865	0.999939	0.520833
TE	chr16	rs17817497	53815435	C	0.02622	0.007262	0.01199	0.04045	3.611	0.000308	1	0.520833
TE	chr16	rs8050136	53816275	A	0.02622	0.007262	0.01199	0.04045	3.611	0.000308	0.660574	0.520833
TE	chr16	rs9923233	53819198	C	0.02583	0.007254	0.01162	0.04005	3.561	0.0003722	0.999995	0.520833
TE	chr7	rs6593325	51156296	G	-0.0223	0.005982	-0.03403	-0.01058	-3.728	0.000195	0.999588	0.520833
TE	chr13	rs17067758	78034782	C	0.02833	0.007394	0.01384	0.04282	3.832	0.0001286	0.967177	0.520833
TE	chr13	13:78034895:GTT_G	78034895	D	0.0272	0.007328	0.01283	0.04156	3.711	0.0002081	0.926935	0.520833
TE	chr19	19:19372109:A_AG	19372109	I	-0.03095	0.008292	-0.0472	-0.01469	-3.732	0.0001919	0.957351	0.519231
TE	chr2	rs2540301	103377487	G	-0.02082	0.005906	-0.03239	-0.009244	-3.525	0.0004266	0.802683	0.517857
TE	chr6	rs9345593	65760585	C	0.02672	0.007342	0.01233	0.04111	3.64	0.0002754	0.988151	0.517857
TE	chr16	rs1558902	53803574	A	0.02728	0.00726	0.01305	0.04151	3.757	0.0001736	1	0.517857
TE	chr16	rs56313538	53818834	G	0.02532	0.007265	0.01108	0.03956	3.485	0.000496	0.999967	0.517857
TE	chr3	rs56195275	169137301	C	0.02013	0.00574	0.008878	0.03138	3.507	0.0004574	0.99455	0.515625
TE	chr3	rs17485157	169122837	A	0.02014	0.005735	0.008901	0.03138	3.512	0.0004484	0.998545	0.513393
TE	chr19	19:19372109:A_AG	19372109	I	-0.03095	0.008292	-0.0472	-0.01469	-3.732	0.0001919	0.957351	0.512821
TE	chr19	19:19372109:A_AG	19372109	I	-0.03095	0.008292	-0.0472	-0.01469	-3.732	0.0001919	0.957351	0.512821
TE	chr1	1:75000417:CT_C	75000417	D	-0.02866	0.007351	-0.04307	-0.01425	-3.899	9.77e-05	0.993801	0.5125
TE	chr10	rs11204222	48456789	A	0.01993	0.005663	0.008831	0.03103	3.519	0.0004362	0.989416	0.511111
TE	chr19	19:19372109:A_AG	19372109	I	-0.03095	0.008292	-0.0472	-0.01469	-3.732	0.0001919	0.957351	0.509615
TE	chr5	rs250303	118677093	G	-0.01817	0.005058	-0.02809	-0.008257	-3.592	0.0003304	1	0.507589
TE	chr6	rs58860179	148728790	T	0.01946	0.005409	0.008862	0.03007	3.598	0.0003232	1	0.507143
TE	chr2	rs13035035	3352505	T	-0.02003	0.005079	-0.02998	-0.01007	-3.943	8.13e-05	0.981882	0.504167
TE	chr16	rs3751814	53818724	A	0.02546	0.007267	0.01122	0.0397	3.504	0.0004623	0.999938	0.503968
TE	chr16	rs8063057	53812433	C	0.02596	0.007259	0.01174	0.04019	3.577	0.0003505	0.974891	0.502778
TE	chr2	rs2540299	103377786	T	-0.02082	0.005906	-0.03239	-0.009244	-3.525	0.0004266	0.994185	0.5
TE	chr4	rs4864788	54402863	T	0.03968	0.01099	0.01814	0.06121	3.611	0.000308	0.998834	0.5
TE	chr5	rs1593965	23296555	A	0.03085	0.008777	0.01364	0.04805	3.515	0.0004441	1	0.5
TE	chr5	rs73054219	23302657	G	0.03152	0.00882	0.01423	0.04881	3.573	0.0003554	1	0.5
TE	chr5	rs73054223	23305374	A	0.03082	0.008839	0.01349	0.04814	3.486	0.0004932	1	0.5
TE	chr5	rs76878567	67306615	T	-0.03004	0.008606	-0.04691	-0.01317	-3.491	0.0004857	0.999953	0.5
TE	chr5	rs30345	111413945	A	-0.02138	0.006113	-0.03336	-0.009401	-3.498	0.0004729	0.72928	0.5
TE	chr7	rs11971003	100849964	A	0.03945	0.0111	0.01769	0.06122	3.553	0.0003838	0.929748	0.5
TE	chr7	rs11546151	100850144	A	0.03945	0.0111	0.01769	0.06122	3.553	0.0003838	0.892659	0.5
TE	chr7	rs74498833	100850908	A	0.03961	0.01111	0.01783	0.06139	3.564	0.000368	0.999428	0.5
TE	chr9	9:28025105:CG_C	28025105	D	0.03311	0.009367	0.01475	0.05147	3.534	0.0004124	0.998838	0.5
TE	chr9	rs17055322	73192704	C	0.02808	0.007932	0.01253	0.04363	3.54	0.0004035	1	0.5
TE	chr9	rs74612132	128222446	C	-0.02259	0.006257	-0.03486	-0.01033	-3.611	0.0003075	0.989349	0.5
TE	chr9	rs10986773	128236652	T	-0.02254	0.006252	-0.03479	-0.01028	-3.605	0.0003152	1	0.5
TE	chr10	10:72043255:GTCTC	72043255	D	-0.04195	0.009972	-0.0615	-0.02241	-4.207	2.63e-05	0.999998	0.5
TE	chr11	rs36101812	49615661	T	-0.03539	0.009466	-0.05394	-0.01684	-3.739	0.0001869	0.999257	0.5
TE	chr11	11:49640148:G_GTA	49640148	I	-0.03553	0.009439	-0.05403	-0.01703	-3.765	0.0001685	0.994491	0.5
TE	chr11	rs12800093	49646299	A	-0.03522	0.009453	-0.05375	-0.0167	-3.726	0.0001964	0.689607	0.5
TE	chr11	rs12799547	49662535	G	-0.03522	0.009453	-0.05375	-0.0167	-3.726	0.0001964	0.999999	0.5
TE	chr11	rs71479320	49677106	G	-0.0357	0.009467	-0.05426	-0.01715	-3.771	0.0001643	0.98243	0.5
TE	chr11	rs68052476	49701271	A	-0.03461	0.00958	-0.05338	-0.01583	-3.612	0.000306	0.689607	0.5
TE	chr11	rs67146861	49705787	T	-0.0352	0.009595	-0.054	-0.01639	-3.668	0.0002463	1	0.5
TE	chr11	rs71479327	49724691	G	-0.03343	0.009512	-0.05208	-0.01479	-3.515	0.0004435	1	0.5
TE	chr11	rs35218816	55087104	A	-0.03636	0.009785	-0.05554	-0.01719	-3.716	0.0002042	1	0.5
TE	chr11	rs146757604	55097947	A	-0.03764	0.009883	-0.05701	-0.01827	-3.809	0.0001412	0.689607	0.5
TE	chr11	rs12789208	55116290	T	-0.03763	0.009932	-0.05709	-0.01816	-3.789	0.0001531	1	0.5
TE	chr11	rs35005109	55117074	A	-0.03805	0.009926	-0.0575	-0.0186	-3.834	0.0001277	1	0.5
TE	chr11	rs34666788	55138501	A	-0.03744	0.009965	-0.05697	-0.01791	-3.758	0.0001733	1	0.5
TE	chr11	11:55148431:GT_G	55148431	D	-0.03744	0.009965	-0.05697	-0.01791	-3.758	0.0001733	1	0.5
TE	chr11	rs35525598	55157701	G	-0.03661	0.009959	-0.05613	-0.01709	-3.676	0.000239	0.999515	0.5
TE	chr11	rs7925158	55158563	G	-0.03661	0.009959	-0.05613	-0.01709	-3.676	0.000239	1	0.5
TE	chr11	rs36018195	55172856	A	-0.03661	0.009959	-0.05613	-0.01709	-3.676	0.000239	1	0.5
TE	chr11	rs12576361	55192401	A	-0.03637	0.009881	-0.05574	-0.017	-3.681	0.0002345	0.999996	0.5
TE	chr11	rs2113915	55198842	A	-0.03932	0.009839	-0.05861	-0.02004	-3.997	6.51e-05	1	0.5
TE	chr12	rs7956342	53080685	C	0.02177	0.006084	0.009841	0.03369	3.577	0.00035	0.995471	0.5
TE	chr14	rs2069608	96716149	C	0.03459	0.009588	0.0158	0.05339	3.608	0.0003114	0.999671	0.5
TE	chr15	rs76233942	51669704	C	0.02456	0.006828	0.01118	0.03795	3.597	0.0003242	0.999993	0.5
TE	chr15	rs77135169	51670001	G	0.02445	0.006809	0.0111	0.03779	3.59	0.0003334	0.998975	0.5
TE	chr15	15:51670001:A_AG	51670001	I	0.0247	0.006883	0.01121	0.03819	3.589	0.0003346	0.998975	0.5
TE	chr15	rs56174345	101479919	A	-0.03718	0.01015	-0.05707	-0.0173	-3.664	0.0002502	0.90562	0.5
TE	chr16	rs56094641	53806453	G	0.02728	0.00726	0.01305	0.04151	3.757	0.0001736	1	0.5
TE	chr16	rs62046638	81593545	C	-0.02397	0.006638	-0.03698	-0.01096	-3.611	0.0003082	0.999929	0.5
TE	chr16	rs55872725	53809123	T	0.02735	0.007262	0.01312	0.04159	3.766	0.0001673	1	0.497024
TE	chr16	rs17817449	53813367	G	0.02596	0.007259	0.01174	0.04019	3.577	0.0003505	1	0.495833
TE	chr6	rs73011342	148735687	A	0.02087	0.005419	0.01025	0.03149	3.851	0.0001188	1	0.49375
TE	chr7	rs4947571	51156580	C	-0.02222	0.005982	-0.03394	-0.01049	-3.714	0.0002058	1	0.489583
TE	chr16	rs62046639	81593578	G	-0.02325	0.006616	-0.03621	-0.01028	-3.514	0.0004456	0.999427	0.489583
TE	chr17	17:77800533:AT_A	77800533	D	-0.0178	0.004968	-0.02753	-0.008059	-3.582	0.0003437	0.99967	0.489583
TE	chr7	rs4543448	37821163	G	-0.02543	0.006607	-0.03838	-0.01248	-3.848	0.0001202	0.71837	0.489286
TE	chr16	rs11642015	53802494	T	0.02775	0.007194	0.01365	0.04185	3.858	0.0001156	1	0.486111
TE	chr1	rs4487976	24945655	C	0.02283	0.006527	0.01004	0.03563	3.498	0.0004725	1	0.484375
TE	chr7	rs6593326	51156355	G	-0.02222	0.005982	-0.03394	-0.01049	-3.714	0.0002058	0.999999	0.484375
TE	chr16	rs7187250	53810546	A	0.02634	0.007257	0.01212	0.04056	3.629	0.0002865	1	0.482143
TE	chr1	rs9727026	24937446	G	0.02395	0.00654	0.01113	0.03677	3.662	0.0002525	0.939402	0.482143
TE	chr9	rs10986769	128222340	G	-0.02259	0.006257	-0.03486	-0.01033	-3.611	0.0003075	0.995689	0.482143
TE	chr9	rs12236442	128256416	A	-0.02243	0.006265	-0.03471	-0.01015	-3.58	0.0003464	0.688441	0.482143
TE	chr16	rs62033400	53811788	G	0.02605	0.007268	0.01181	0.0403	3.585	0.0003403	0.999741	0.481944
TE	chr7	rs78167786	100850778	T	0.03945	0.0111	0.01769	0.06122	3.553	0.0003838	0.998048	0.479167
TE	chr4	rs73816562	54408657	T	0.04197	0.011	0.0204	0.06353	3.814	0.0001382	1	0.475
TE	chr5	rs116206192	67295898	T	-0.02989	0.00856	-0.04666	-0.01311	-3.492	0.000484	0.963547	0.475
TE	chr1	rs12217163	78703231	T	0.03056	0.00872	0.01347	0.04765	3.504	0.0004616	1	0.472917
TE	chr1	rs4567235	24926893	T	0.02319	0.006539	0.01037	0.036	3.546	0.000394	0.720789	0.46875
TE	chr1	rs4425931	24927001	T	0.02319	0.006539	0.01037	0.036	3.546	0.000394	0.720789	0.46875
TE	chr6	rs4540281	148737042	C	0.02099	0.005387	0.01043	0.03154	3.896	9.91e-05	1	0.46875
TE	chr10	10:72043255:GTCTC	72043255	D	-0.04195	0.009972	-0.0615	-0.02241	-4.207	2.63e-05	0.999998	0.46875
TE	chr14	rs34914817	94245452	G	-0.03678	0.008758	-0.05395	-0.01962	-4.2	2.72e-05	0.596964	0.46875
TE	chr4	rs6826213	149251850	A	0.02277	0.006428	0.01017	0.03536	3.542	0.0004007	0.957512	0.468056
TE	chr13	rs77722183	77617226	A	0.02941	0.008224	0.01329	0.04553	3.576	0.0003521	0.998509	0.466667
TE	chr13	rs56327755	77622816	T	0.02976	0.008143	0.0138	0.04572	3.654	0.0002602	1	0.466667
TE	chr15	rs56293304	101475215	G	-0.03819	0.01013	-0.05805	-0.01832	-3.768	0.0001662	0.63452	0.466667
TE	chr15	rs11858394	101475466	C	-0.03772	0.0102	-0.0577	-0.01773	-3.699	0.0002186	0.964983	0.466667
TE	chr16	rs8043757	53813450	T	0.02596	0.007259	0.01174	0.04019	3.577	0.0003505	0.999999	0.465278
TE	chr5	rs1363558	172904469	T	0.01886	0.005298	0.008473	0.02924	3.559	0.0003749	1	0.464782
TE	chr18	rs506784	55881150	A	-0.01785	0.004859	-0.02737	-0.008329	-3.674	0.0002408	1	0.459722
TE	chr13	13:77622996:T_TA	77622996	I	0.02976	0.008143	0.0138	0.04572	3.654	0.0002602	0.99737	0.458333
TE	chr8	rs75714560	41621145	G	0.03006	0.008491	0.01341	0.0467	3.54	0.0004038	0.835279	0.458333
TE	chr8	rs79577097	41622949	A	0.03001	0.008488	0.01338	0.04665	3.536	0.0004097	0.999981	0.458333
TE	chr13	rs59904581	108804608	C	-0.03509	0.009146	-0.05302	-0.01717	-3.837	0.000126	0.997144	0.458333
TE	chr6	rs79351429	148745383	A	0.02084	0.005398	0.01026	0.03142	3.861	0.0001144	1	0.454861
TE	chr9	rs10819055	128287989	C	-0.02186	0.005926	-0.03347	-0.01024	-3.689	0.0002277	0.982196	0.453869
TE	chr12	rs470824	129459628	T	-0.02586	0.006454	-0.03851	-0.01321	-4.007	6.23e-05	0.85573	0.453869
TE	chr2	rs12470032	145380620	C	0.01903	0.005145	0.008946	0.02912	3.699	0.0002188	0.999995	0.453409
TE	chr7	rs1437490	51143605	C	-0.02126	0.006093	-0.03321	-0.009321	-3.49	0.0004872	1	0.450893
TE	chr1	rs1514175	74991644	G	-0.02237	0.006023	-0.03417	-0.01056	-3.714	0.0002062	0.999504	0.45
TE	chr9	9:28025105:CG_C	28025105	D	0.03311	0.009367	0.01475	0.05147	3.534	0.0004124	0.998838	0.45
TE	chr11	rs34829293	49673992	T	-0.0357	0.009467	-0.05426	-0.01715	-3.771	0.0001643	0.999999	0.45
TE	chr11	rs66654577	55168539	A	-0.03661	0.009959	-0.05613	-0.01709	-3.676	0.000239	1	0.45
TE	chr11	rs67465952	55194045	A	-0.0378	0.009863	-0.05713	-0.01847	-3.833	0.0001282	0.999736	0.45
TE	chr11	rs12789864	55197211	T	-0.03893	0.009851	-0.05824	-0.01962	-3.952	7.84e-05	0.999999	0.45
TE	chr11	rs1974931	55198460	G	-0.03835	0.009857	-0.05767	-0.01903	-3.89	0.0001012	0.999994	0.45
TE	chr12	rs11060964	130999834	C	-0.01909	0.005284	-0.02945	-0.008734	-3.613	0.0003055	0.981154	0.447321
TE	chr7	rs73336728	51166001	G	-0.02111	0.005981	-0.03284	-0.009391	-3.53	0.0004187	1	0.445684
TE	chr1	rs9727359	24942470	T	0.02299	0.006527	0.0102	0.03578	3.522	0.0004313	0.999985	0.442708
TE	chr10	rs732315	48452661	G	0.02134	0.005697	0.01018	0.03251	3.746	0.0001815	0.99931	0.440972
TE	chr9	rs10986770	128222458	C	-0.02259	0.006257	-0.03486	-0.01033	-3.611	0.0003075	0.989349	0.440476
TE	chr1	rs1514176	74991596	A	-0.02237	0.006023	-0.03417	-0.01056	-3.714	0.0002062	0.986345	0.4375
TE	chr4	4:72601541:GCTA_	72601541	D	-0.02963	0.008367	-0.04603	-0.01323	-3.541	0.0004012	0.787134	0.4375
TE	chr5	rs72823547	148851126	T	0.03655	0.009941	0.01706	0.05603	3.676	0.000239	1	0.4375
TE	chr7	rs74786672	100849453	C	0.03945	0.0111	0.01769	0.06122	3.553	0.0003838	0.84931	0.4375
TE	chr7	rs77805300	100853807	A	0.03997	0.01112	0.01818	0.06177	3.594	0.0003282	0.87189	0.4375
TE	chr11	rs12575689	49650774	A	-0.03475	0.009449	-0.05327	-0.01623	-3.678	0.0002372	0.865002	0.4375
TE	chr11	rs28672888	49703102	C	-0.0352	0.009595	-0.054	-0.01639	-3.668	0.0002463	0.99981	0.4375
TE	chr11	11:55107998:G_GT	55107998	I	-0.03759	0.009889	-0.05697	-0.0182	-3.801	0.0001458	1	0.4375
TE	chr11	rs17157459	55141418	C	-0.03735	0.009926	-0.0568	-0.01789	-3.763	0.0001699	1	0.4375
TE	chr11	rs7480573	55143267	A	-0.03735	0.009926	-0.0568	-0.01789	-3.763	0.0001699	0.886196	0.4375
TE	chr11	rs66510003	55160196	A	-0.03661	0.009959	-0.05613	-0.01709	-3.676	0.000239	1	0.4375
TE	chr11	rs17578206	55171677	C	-0.03661	0.009959	-0.05613	-0.01709	-3.676	0.000239	1	0.4375
TE	chr11	rs59570125	55180057	A	-0.03688	0.009953	-0.05639	-0.01738	-3.706	0.0002129	1	0.4375
TE	chr11	rs114730832	55189642	G	-0.03658	0.009898	-0.05598	-0.01719	-3.696	0.0002209	1	0.4375
TE	chr11	rs34696917	55190939	T	-0.03848	0.009857	-0.0578	-0.01916	-3.904	9.59e-05	1	0.4375
TE	chr11	rs79461158	98583850	C	0.02935	0.007766	0.01413	0.04457	3.779	0.0001591	0.991029	0.434028
TE	chr7	rs10261231	93331169	C	0.03537	0.009126	0.01748	0.05325	3.876	0.0001076	0.664782	0.43125
TE	chr15	rs74009657	45935021	T	0.01769	0.005075	0.007747	0.02764	3.486	0.0004932	1	0.431148
TE	chr1	rs9728894	24942878	A	0.02299	0.006527	0.0102	0.03578	3.522	0.0004313	0.891111	0.430555
TE	chr6	rs28519074	148763683	C	-0.01728	0.004851	-0.02679	-0.007773	-3.562	0.0003706	0.99956	0.42895
TE	chr16	rs79126438	6905210	T	-0.02243	0.006353	-0.03488	-0.009981	-3.531	0.0004172	0.677755	0.428869
TE	chr1	rs4378146	24927625	A	0.02339	0.00654	0.01057	0.03621	3.577	0.000351	0.582632	0.427083
TE	chr1	rs41268773	24935444	C	0.02399	0.006541	0.01117	0.03681	3.668	0.0002472	0.959078	0.427083
TE	chr16	rs62046635	81590534	A	-0.02534	0.006749	-0.03857	-0.01211	-3.754	0.0001758	0.998932	0.427083
TE	chr8	rs78199333	41614258	C	0.03037	0.008485	0.01374	0.04701	3.58	0.0003469	0.999894	0.419643
TE	chr16	rs1421085	53800954	C	0.02693	0.007267	0.01269	0.04117	3.706	0.0002129	0.999922	0.418453
TE	chr4	rs4864789	54402924	A	0.03968	0.01099	0.01814	0.06121	3.611	0.000308	0.911448	0.416667
TE	chr15	rs16964316	51669741	A	0.02445	0.006809	0.0111	0.03779	3.59	0.0003334	0.999983	0.416667
TE	chr14	14:96718891:G_GA	96718891	I	0.03855	0.009966	0.01902	0.05808	3.868	0.000111	0.999997	0.416667
TE	chr15	rs57669126	101481006	C	-0.03755	0.01018	-0.05751	-0.01758	-3.686	0.0002295	0.982036	0.416667
TE	chr1	rs9728165	24945312	G	0.02291	0.006527	0.01012	0.0357	3.51	0.0004509	0.978525	0.416666
TE	chr5	rs72823546	148850866	A	0.03546	0.009863	0.01613	0.05479	3.595	0.0003266	1	0.416666
TE	chr11	11:55148431:GT_G	55148431	D	-0.03744	0.009965	-0.05697	-0.01791	-3.758	0.0001733	1	0.416666
TE	chr15	rs74009656	45935007	C	0.01769	0.005075	0.007747	0.02764	3.486	0.0004932	1	0.416628
TE	chr8	rs57466991	41620112	G	0.02978	0.008482	0.01316	0.04641	3.511	0.0004499	0.994197	0.4125
TE	chr1	rs75807854	77999188	A	0.01886	0.005303	0.008467	0.02925	3.557	0.0003787	0.999663	0.410353
TE	chr16	rs9972653	53814363	T	0.02617	0.007259	0.01195	0.0404	3.606	0.0003137	0.977867	0.409361
TE	chr9	rs117578587	28443917	C	-0.0323	0.008171	-0.04832	-0.01629	-3.953	7.82e-05	1	0.40625
TE	chr7	rs78209333	100851087	A	0.03961	0.01111	0.01783	0.06139	3.564	0.000368	0.824959	0.4
TE	chr16	rs62046640	81593609	A	-0.02325	0.006616	-0.03621	-0.01028	-3.514	0.0004456	0.998913	0.4
TE	chr15	rs77537053	51669998	A	0.0247	0.006883	0.01121	0.03819	3.589	0.0003346	0.998975	0.398809
TE	chr1	1:24945040:TA_T	24945040	D	0.02317	0.006527	0.01038	0.03596	3.55	0.0003888	0.984608	0.395833
TE	chr1	rs7514705	75006720	C	-0.02864	0.007356	-0.04306	-0.01423	-3.894	9.98e-05	0.721025	0.39375
TE	chr15	rs8036651	45935024	G	0.01769	0.005075	0.007747	0.02764	3.486	0.0004932	1	0.393269
TE	chr11	rs12577653	55077102	A	-0.03592	0.009932	-0.05539	-0.01645	-3.616	0.0003013	0.999962	0.3875
TE	chr11	rs12793778	55085722	C	-0.03661	0.00978	-0.05577	-0.01744	-3.743	0.0001836	0.999999	0.3875
TE	chr19	19:19372109:A_AG	19372109	I	-0.03095	0.008292	-0.0472	-0.01469	-3.732	0.0001919	0.957351	0.383929
TE	chr15	rs75857807	51670229	G	0.02445	0.006809	0.0111	0.03779	3.59	0.0003334	0.999728	0.383929
TE	chr16	rs12448625	87839745	C	0.02097	0.005033	0.0111	0.03083	4.166	3.15e-05	0.999991	0.379254
TE	chr1	1:24945040:TA_T	24945040	D	0.02317	0.006527	0.01038	0.03596	3.55	0.0003888	0.984608	0.377976
TE	chr9	rs59792769	28444597	T	-0.0323	0.008171	-0.04832	-0.01629	-3.953	7.82e-05	1	0.375
TE	chr13	rs12430738	108806906	A	-0.03575	0.009108	-0.0536	-0.01789	-3.925	8.79e-05	0.501735	0.375
TE	chr5	rs181901	172910988	G	0.02032	0.004903	0.01071	0.02993	4.145	3.45e-05	0.999997	0.367102
TE	chr5	rs1422656	172893826	A	0.01778	0.005088	0.007813	0.02776	3.496	0.0004769	0.999998	0.364583
TE	chr13	rs7333422	31593237	A	0.02046	0.00481	0.01103	0.02988	4.253	2.15e-05	0.968676	0.360038
TE	chr3	rs35378714	39668470	A	0.03347	0.009597	0.01466	0.05228	3.488	0.0004912	1	0.354167
TE	chr7	rs80179986	100850010	A	0.0388	0.01111	0.01702	0.06058	3.492	0.0004836	0.687761	0.354167
TE	chr7	rs79729122	100853714	A	0.03961	0.01111	0.01783	0.06139	3.564	0.000368	0.677225	0.354167
TE	chr5	rs254786	172910955	C	0.02032	0.004903	0.01071	0.02993	4.145	3.45e-05	0.999994	0.352897
TE	chr5	rs254788	172911777	A	0.02032	0.004903	0.01071	0.02993	4.145	3.45e-05	0.927463	0.352897
TE	chr19	19:19361279:AAC_A	19361279	D	-0.03068	0.008304	-0.04695	-0.0144	-3.694	0.0002228	0.998279	0.345833
TE	chr19	19:19372109:A_AG	19372109	I	-0.03095	0.008292	-0.0472	-0.01469	-3.732	0.0001919	0.957351	0.345238
TE	chr19	19:19372109:A_AG	19372109	I	-0.03095	0.008292	-0.0472	-0.01469	-3.732	0.0001919	0.957351	0.345238
TE	chr5	rs59654937	23259375	C	0.03109	0.008927	0.0136	0.04859	3.483	0.0004999	0.598497	0.344444
TE	chr5	rs11133656	1165778	A	-0.0221	0.006195	-0.03424	-0.009958	-3.567	0.0003636	0.999898	0.342876
TE	chr4	rs949765	146734520	T	0.03098	0.008855	0.01363	0.04834	3.499	0.0004708	0.999673	0.341667
TE	chr4	rs2122641	62698329	T	0.01916	0.005032	0.009295	0.02902	3.807	0.000142	0.999579	0.337454
TE	chr4	rs11734607	62693692	C	0.01887	0.005037	0.008996	0.02874	3.746	0.0001815	0.994553	0.337225
TE	chr14	rs2069607	96716007	C	0.03357	0.009574	0.0148	0.05233	3.506	0.0004582	1	0.333333
TE	chr5	rs144448450	67297109	T	-0.02989	0.00856	-0.04666	-0.01311	-3.492	0.000484	0.896613	0.333333
TE	chr15	rs685812	45936862	G	0.02007	0.005462	0.009368	0.03078	3.675	0.00024	1	0.332479
TE	chr11	rs56359124	55135075	G	-0.03735	0.009926	-0.0568	-0.01789	-3.763	0.0001699	1	0.330357
TE	chr2	rs11694764	208125521	T	-0.01723	0.004773	-0.02659	-0.007878	-3.61	0.0003084	0.999977	0.325757
TE	chr4	rs4487384	62656620	A	0.01953	0.005054	0.00962	0.02943	3.863	0.0001131	1	0.325549
TE	chr4	rs6855424	62657780	T	0.01953	0.005054	0.00962	0.02943	3.863	0.0001131	0.999916	0.325549
TE	chr4	rs1868790	62694717	T	0.01872	0.005036	0.008846	0.02859	3.716	0.000204	0.961888	0.325549
TE	chr1	rs278846	78153501	C	-0.01982	0.004813	-0.02926	-0.01039	-4.119	3.87e-05	1	0.324519
TE	chr9	rs80005101	28468499	C	-0.03127	0.008153	-0.04725	-0.01529	-3.835	0.0001269	1	0.322917
TE	chr9	rs9411343	134973070	C	0.01829	0.005045	0.008401	0.02818	3.625	0.0002913	0.999999	0.321803
TE	chr1	rs1874817	77913517	A	-0.01685	0.004818	-0.02629	-0.007406	-3.497	0.0004738	0.808191	0.320076
TE	chr14	rs34071769	94246514	A	-0.03648	0.009275	-0.05466	-0.0183	-3.933	8.49e-05	0.972364	0.318452
TE	chr4	rs2013374	62697760	A	0.01916	0.005032	0.009295	0.02902	3.807	0.000142	0.861284	0.316621
TE	chr4	rs2345041	62698357	G	0.01916	0.005032	0.009295	0.02902	3.807	0.000142	0.965766	0.316621
TE	chr5	rs10072152	1165506	T	-0.02184	0.006199	-0.03399	-0.009693	-3.524	0.0004293	1	0.316171
TE	chr14	rs12891342	94244333	G	-0.03776	0.009226	-0.05584	-0.01967	-4.092	4.33e-05	0.998389	0.315625
TE	chr7	rs73353219	37816318	C	-0.02421	0.006598	-0.03714	-0.01128	-3.67	0.000245	1	0.314584
TE	chr16	rs62046637	81593444	G	-0.02305	0.006608	-0.03601	-0.0101	-3.489	0.0004889	0.999991	0.312947
TE	chr3	rs2633796	9566863	T	-0.03263	0.008973	-0.05021	-0.01504	-3.636	0.0002794	0.999997	0.3125
TE	chr12	rs855127	47713182	C	-0.03292	0.008312	-0.04921	-0.01663	-3.961	7.57e-05	0.999141	0.308333
TE	chr19	19:19361279:AAC_A	19361279	D	-0.03068	0.008304	-0.04695	-0.0144	-3.694	0.0002228	0.998279	0.304167
TE	chr1	rs9661226	24944912	G	0.02321	0.006527	0.01041	0.036	3.555	0.0003809	0.999359	0.303422
TE	chr15	rs72765025	101484709	A	-0.03943	0.01055	-0.06011	-0.01875	-3.737	0.0001881	1	0.291667
TE	chr2	rs10804157	208123384	T	-0.01716	0.004772	-0.02651	-0.007804	-3.595	0.000327	1	0.291666
TE	chr12	rs10847726	129456674	C	-0.02685	0.007173	-0.04091	-0.0128	-3.744	0.0001831	0.78692	0.289583
TE	chr15	rs629466	45934745	A	0.01769	0.005075	0.007747	0.02764	3.486	0.0004932	1	0.285714
TE	chr9	rs2891272	25945146	A	-0.02101	0.005211	-0.03122	-0.0108	-4.032	5.6e-05	1	0.276042
TE	chr1	rs6704141	77932095	T	0.01945	0.004859	0.009925	0.02897	4.003	6.35e-05	0.999819	0.2751
TE	chr15	rs34513094	100607979	G	0.01703	0.004805	0.007616	0.02645	3.545	0.0003959	0.999866	0.274359
TE	chr15	rs674568	45936587	A	0.01815	0.005052	0.008252	0.02805	3.593	0.0003291	0.989293	0.27255
TE	chr9	rs17458750	73196666	C	0.02236	0.005059	0.01245	0.03228	4.42	1e-05	0.996631	0.272159
TE	chr15	rs607594	45934840	G	0.01769	0.005075	0.007747	0.02764	3.486	0.0004932	1	0.270833
TE	chr15	rs607541	45934869	C	0.01769	0.005075	0.007747	0.02764	3.486	0.0004932	1	0.270833
TE	chr10	rs7901866	48516793	C	0.01704	0.004879	0.007479	0.0266	3.493	0.0004818	0.759371	0.269231
TE	chr19	19:19372109:A_AG	19372109	I	-0.03095	0.008292	-0.0472	-0.01469	-3.732	0.0001919	0.957351	0.268544
TE	chr19	19:19372109:A_AG	19372109	I	-0.03095	0.008292	-0.0472	-0.01469	-3.732	0.0001919	0.957351	0.267857
TE	chr15	rs36114047	100607940	G	0.01674	0.004798	0.007336	0.02614	3.489	0.0004885	0.999991	0.264744
TE	chr17	rs212474	32725515	C	-0.01898	0.005214	-0.0292	-0.00876	-3.64	0.000275	0.726137	0.264744
TE	chr16	rs1110542	79199414	A	0.01828	0.005214	0.008063	0.0285	3.506	0.0004577	0.999994	0.262363
TE	chr11	rs35726021	55191206	A	-0.03637	0.009881	-0.05574	-0.017	-3.681	0.0002345	1	0.260416
TE	chr15	rs629880	45934810	A	0.01769	0.005075	0.007747	0.02764	3.486	0.0004932	1	0.258929
TE	chr15	rs2099880	45935074	T	0.01769	0.005075	0.007747	0.02764	3.486	0.0004932	1	0.258929
TE	chr3	rs7640550	188080248	T	-0.01949	0.005082	-0.02945	-0.009526	-3.834	0.0001273	1	0.257051
TE	chr5	rs6888436	118724509	G	-0.0183	0.005162	-0.02841	-0.008178	-3.544	0.0003967	1	0.25641
TE	chr1	rs7536307	77958048	C	0.01837	0.005188	0.008204	0.02854	3.541	0.0004015	0.726517	0.250062
TE	chr3	rs7628982	188080420	C	-0.01984	0.005089	-0.02982	-0.009871	-3.9	9.74e-05	1	0.247436
TE	chr8	rs74959350	41617535	T	0.03014	0.008485	0.01351	0.04677	3.552	0.000385	0.978668	0.244792
TE	chr12	rs2398513	130976576	T	-0.01792	0.004926	-0.02758	-0.008269	-3.639	0.0002767	0.844626	0.236888
TE	chr6	rs12664359	121850903	G	-0.01811	0.004907	-0.02772	-0.008491	-3.69	0.000226	0.688504	0.23336
TE	chr9	9:25945150:T_TG	25945150	I	-0.02044	0.00525	-0.03073	-0.01015	-3.894	9.99e-05	1	0.229167
TE	chr22	rs4820209	36104647	A	0.01878	0.005185	0.008616	0.02894	3.622	0.0002954	0.996592	0.226854
TE	chr1	rs4477213	24945574	T	0.02291	0.006527	0.01012	0.0357	3.51	0.0004509	1	0.224405
TE	chr7	rs11977763	100849984	G	0.03945	0.0111	0.01769	0.06122	3.553	0.0003838	0.919127	0.222917
TE	chr6	rs12661445	121851118	A	-0.01901	0.004902	-0.02862	-0.009404	-3.878	0.0001064	0.999956	0.216315
TE	chr22	rs972153	36100410	C	0.02086	0.005423	0.01024	0.03149	3.847	0.0001208	0.969211	0.209722
TE	chr14	rs2069582	96705152	G	0.03468	0.009588	0.01588	0.05347	3.616	0.0003014	0.999831	0.206944
TE	chr7	rs75993027	100850680	C	0.03945	0.0111	0.01769	0.06122	3.553	0.0003838	0.71108	0.202083
TE	chr13	rs4943231	35165738	G	0.02368	0.005742	0.01243	0.03493	4.124	3.78e-05	0.973127	0.201854
TE	chr7	rs1295401	51141405	C	-0.02126	0.006093	-0.0332	-0.009315	-3.489	0.0004893	0.999989	0.198214
TE	chr9	rs868969	78577820	T	0.02013	0.005767	0.008822	0.03143	3.49	0.0004872	0.988898	0.196726
TE	chr19	19:19372109:A_AG	19372109	I	-0.03095	0.008292	-0.0472	-0.01469	-3.732	0.0001919	0.957351	0.191392
TE	chr19	19:19372109:A_AG	19372109	I	-0.03095	0.008292	-0.0472	-0.01469	-3.732	0.0001919	0.957351	0.191392
TE	chr2	rs12712166	103323969	T	-0.02178	0.006016	-0.03357	-0.009985	-3.62	0.0002977	0.999862	0.1875
TE	chr15	rs636910	45932871	C	0.01985	0.005475	0.009122	0.03059	3.626	0.0002904	1	0.185897
TE	chr15	rs2083728	45935156	T	0.01988	0.00547	0.009154	0.0306	3.633	0.0002823	1	0.185897
TE	chr15	rs674953	45936932	T	0.01988	0.005462	0.009174	0.03058	3.64	0.0002756	1	0.185897
TE	chr15	rs2028590	45939275	A	0.01954	0.005464	0.008833	0.03025	3.577	0.0003512	0.99999	0.185897
TE	chr22	rs5755921	36104730	C	0.02144	0.00541	0.01083	0.03204	3.962	7.51e-05	0.998352	0.182292
TE	chr6	rs267194	7847438	G	0.01927	0.00549	0.00851	0.03003	3.51	0.0004516	1	0.176136
TE	chr6	rs169124	7847843	A	0.02084	0.005583	0.009898	0.03178	3.733	0.0001912	1	0.171401
TE	chr6	rs267195	7847928	C	0.02075	0.005577	0.009818	0.03168	3.72	0.000201	1	0.171401
TE	chr8	rs11135730	23228990	G	0.02061	0.00554	0.009746	0.03146	3.719	0.0002018	0.998545	0.170513
TE	chr7	rs112880798	100850806	C	0.03945	0.0111	0.01769	0.06122	3.553	0.0003838	0.997644	0.163889
TE	chr6	rs2603688	68945419	C	-0.01912	0.005165	-0.02924	-0.008997	-3.702	0.0002161	0.999897	0.160486
TE	chr6	rs2603692	68948957	G	-0.01907	0.005166	-0.02919	-0.008942	-3.691	0.0002256	0.963954	0.160486
TE	chr5	rs3843811	125380129	T	0.02782	0.006364	0.01535	0.04029	4.372	1.26e-05	1	0.155357
TE	chr5	rs3849063	125380345	A	0.02782	0.006364	0.01535	0.04029	4.372	1.26e-05	1	0.155357
TE	chr5	rs6595654	125380477	G	0.02777	0.006365	0.01529	0.04024	4.362	1.31e-05	0.867034	0.155357
TE	chr5	rs6868912	125382449	C	0.02751	0.006369	0.01503	0.04	4.32	1.59e-05	0.996836	0.155357
TE	chr5	rs6595655	125382601	A	0.02779	0.00637	0.01531	0.04028	4.364	1.3e-05	0.883147	0.155357
TE	chr14	rs2069605	96715497	A	0.0351	0.009593	0.01629	0.0539	3.658	0.0002561	1	0.155026
TE	chr6	rs267182	7832057	G	0.01971	0.005624	0.008692	0.03074	3.505	0.0004594	0.96209	0.151109
TE	chr6	rs267186	7834019	G	0.02013	0.005624	0.009111	0.03116	3.58	0.0003464	1	0.151109
TE	chr10	rs12761234	135349914	C	0.02395	0.006788	0.01064	0.03725	3.527	0.0004229	0.999974	0.14494
TE	chr6	rs2603691	68947480	G	-0.01912	0.005165	-0.02924	-0.008997	-3.702	0.0002161	0.807702	0.142857
TE	chr6	rs1454722	68948139	A	-0.01912	0.005165	-0.02924	-0.008997	-3.702	0.0002161	1	0.142857
TE	chr6	rs2786577	68950298	C	-0.01912	0.005165	-0.02924	-0.008997	-3.702	0.0002161	0.572418	0.142857
TE	chr6	rs1454723	68950817	T	-0.01912	0.005165	-0.02924	-0.008997	-3.702	0.0002161	0.945945	0.142857
TE	chr6	rs1832304	68963865	G	-0.01912	0.005165	-0.02924	-0.008997	-3.702	0.0002161	0.575832	0.142857
TE	chr10	rs2864985	135348757	C	0.02395	0.006788	0.01064	0.03725	3.527	0.0004229	0.999007	0.136012
TE	chr10	rs743534	135349226	C	0.02395	0.006788	0.01064	0.03725	3.527	0.0004229	0.999971	0.136012
TE	chr10	rs1410897	135349537	G	0.02395	0.006788	0.01064	0.03725	3.527	0.0004229	0.999991	0.136012
TE	chr10	rs1329149	135349801	T	0.02395	0.006788	0.01064	0.03725	3.527	0.0004229	0.999999	0.136012
TE	chr10	rs8192777	135350871	G	0.02453	0.006814	0.01117	0.03788	3.599	0.0003218	0.999999	0.136012
TE	chr10	rs2070677	135351174	T	0.02449	0.006815	0.01113	0.03784	3.593	0.0003296	0.668304	0.136012
TE	chr10	rs2515641	135351362	T	0.02453	0.006814	0.01117	0.03788	3.599	0.0003218	0.688717	0.136012
TE	chr3	rs4234141	39632332	T	0.0368	0.009676	0.01783	0.05576	3.803	0.0001447	0.955877	0.0845237
TE	chr12	rs221074	69866210	C	-0.03574	0.009801	-0.05495	-0.01653	-3.647	0.0002679	1	0.0788463
TE	chr12	rs221075	69868693	G	-0.03589	0.009807	-0.05511	-0.01667	-3.66	0.0002545	0.999999	0.0788463
TE	chr12	rs221083	69876959	C	-0.0362	0.009759	-0.05533	-0.01708	-3.71	0.0002095	0.999888	0.0788463
TE	chr12	rs496673	69906520	G	-0.03487	0.009735	-0.05395	-0.01579	-3.582	0.0003441	0.992096	0.0788463
TE	chr12	rs539339	69922837	C	-0.03588	0.009862	-0.05521	-0.01655	-3.638	0.0002767	1	0.0788463
TE	chr12	rs536065	69929427	G	-0.03612	0.009862	-0.05545	-0.01679	-3.663	0.0002518	1	0.0788463
TE	chr12	rs485288	69980028	G	-0.03707	0.009751	-0.05618	-0.01796	-3.801	0.0001454	1	0.0788463
TE	chr12	rs484319	69980141	G	-0.03707	0.009751	-0.05618	-0.01796	-3.801	0.0001454	1	0.0788463
TE	chr3	rs1768161	39619576	T	0.03323	0.008567	0.01644	0.05002	3.879	0.0001062	0.749243	0.0690476
TE	chr3	rs12493416	39624080	A	0.0378	0.009665	0.01885	0.05674	3.911	9.31e-05	0.883488	0.0690476
TE	chr1	rs1421207	237422084	C	-0.03831	0.01065	-0.05919	-0.01743	-3.597	0.0003253	0.999998	0.0690476
TE	chr3	rs2625890	9547950	G	-0.03214	0.008815	-0.04942	-0.01487	-3.646	0.0002683	1	0.0678571
TE	chr3	rs2625889	9547959	C	-0.03214	0.008815	-0.04942	-0.01487	-3.646	0.0002683	1	0.0678571
TE	chr3	rs2648417	9552226	T	-0.03131	0.008845	-0.04865	-0.01398	-3.54	0.0004033	1	0.0678571
TE	chr11	rs1909218	49627833	T	-0.03553	0.009439	-0.05403	-0.01703	-3.765	0.0001685	0.999815	0.0607142
TE	chr11	rs7396136	49643211	C	-0.03553	0.009439	-0.05403	-0.01703	-3.765	0.0001685	0.999935	0.0607142
TE	chr11	rs10839314	49650449	T	-0.03553	0.009439	-0.05403	-0.01703	-3.765	0.0001685	0.999216	0.0607142
TE	chr11	rs7483250	49661929	C	-0.03553	0.009439	-0.05403	-0.01703	-3.765	0.0001685	0.999945	0.0607142
TE	chr11	rs5001747	49674285	A	-0.03475	0.009449	-0.05327	-0.01623	-3.678	0.0002372	0.998447	0.0607142
TE	chr11	rs7484151	49693293	G	-0.03554	0.009539	-0.05423	-0.01684	-3.725	0.000197	0.999989	0.0607142
TE	chr19	19:19372109:A_AG	19372109	I	-0.03095	0.008292	-0.0472	-0.01469	-3.732	0.0001919	0.957351	0.0370879
TE	chr12	rs10848675	2659848	T	-0.03773	0.01049	-0.0583	-0.01717	-3.597	0.0003251	0.9889	0.0255952
TE	chr12	rs1034934	2660096	C	-0.03773	0.01049	-0.0583	-0.01717	-3.597	0.0003251	0.956858	0.0255952
SY	chr1	1:5860816:C_CGG	5860816	R	-0.02146	0.005993	-0.03321	-0.009719	-3.582	0.0003443	0.921959	1
SY	chr1	1:5860816:C_CGG	5860816	R	-0.02146	0.005993	-0.03321	-0.009719	-3.582	0.0003443	0.921959	0.95
SY	chr6	6:134839716:GT_G	134839716	R	0.01726	0.004793	0.007863	0.02665	3.601	0.00032	1	0.9
SY	chr12	12:106475032:T_TA	106475032	R	0.01783	0.004739	0.008544	0.02712	3.763	0.00017	1	0.892857
SY	chr6	6:30558477:G_GA	30558477	R	-0.0119	0.003002	-0.01778	-0.006013	-3.963	7.5e-05	1	0.875
SY	chr1	1:5860816:C_CGG	5860816	R	-0.02146	0.005993	-0.03321	-0.009719	-3.582	0.0003443	0.921959	0.866667
SY	chr1	1:5860816:C_CGG	5860816	R	-0.02146	0.005993	-0.03321	-0.009719	-3.582	0.0003443	0.921959	0.816666
SY	chr1	1:86984617:TTAAC	86984617	R	0.01061	0.002753	0.005217	0.01601	3.855	0.0001169	0.99857	0.803846
SY	chr12	12:106475032:T_TA	106475032	R	0.01783	0.004739	0.008544	0.02712	3.763	0.00017	1	0.792857
SY	chr1	1:200263505:TG_T	200263505	R	-0.01311	0.003406	-0.01978	-0.006432	-3.849	0.0001201	0.999999	0.767857
SY	chr2	rs10184252	239598164	G	0.00968	0.002749	0.004292	0.01507	3.521	0.0004334	1	0.761905
SY	chr9	rs61508829	117907164	C	-0.00986	0.002762	-0.01527	-0.004447	-3.57	0.00036	0.999095	0.759615
SY	chr9	rs10759756	117909294	A	-0.009903	0.002762	-0.01532	-0.004488	-3.585	0.0003403	1	0.759615
SY	chr9	rs10759757	117909343	A	-0.009668	0.002763	-0.01508	-0.004251	-3.498	0.0004718	1	0.759615
SY	chr6	6:30558477:G_GA	30558477	R	-0.0119	0.003002	-0.01778	-0.006013	-3.963	7.5e-05	1	0.758333
SY	chr9	rs1000110	117908721	T	-0.009903	0.002762	-0.01532	-0.004488	-3.585	0.00034	1	0.728365
SY	chr9	rs1000109	117908733	C	-0.009903	0.002762	-0.01532	-0.004488	-3.585	0.0003403	1	0.728365
SY	chr9	rs1111784	117908955	A	-0.009903	0.002762	-0.01532	-0.004488	-3.585	0.0003403	1	0.728365
SY	chr2	2:239621763:CT_C	239621763	D	0.01009	0.002755	0.00469	0.01549	3.662	0.0002523	0.678527	0.72619
SY	chr2	2:62729747:G_GA	62729747	R	-0.01087	0.003076	-0.0169	-0.004841	-3.534	0.0004126	1	0.724359
SY	chr9	rs12379019	117907209	A	-0.00986	0.002762	-0.01527	-0.004447	-3.57	0.00036	0.999734	0.717949
SY	chr3	3:30653105:AAAGA	30653105	R	-0.01624	0.003768	-0.02363	-0.008856	-4.311	1.66e-05	1	0.708333
SY	chr1	1:86989850:T_TGG	86989850	R	0.01143	0.002763	0.006012	0.01684	4.136	3.59e-05	1	0.702797
SY	chr2	rs4663946	239610287	C	0.01015	0.002754	0.004753	0.01555	3.686	0.0002301	1	0.70055
SY	chr3	3:30653105:AAAGA	30653105	R	-0.01624	0.003768	-0.02363	-0.008856	-4.311	1.66e-05	1	0.7
SY	chr3	3:30653105:AAAGA	30653105	R	-0.01624	0.003768	-0.02363	-0.008856	-4.311	1.66e-05	1	0.696429
SY	chr3	3:30653105:AAAGA	30653105	R	-0.01624	0.003768	-0.02363	-0.008856	-4.311	1.66e-05	1	0.688095
SY	chr2	rs6705530	239623451	C	0.01005	0.002754	0.004655	0.01545	3.65	0.000265	0.739286	0.677083
SY	chr2	2:239622276:C_CCA	239622276	I	0.01007	0.002754	0.004667	0.01546	3.654	0.0002604	1	0.675
SY	chr2	2:239629102:T_TC	239629102	I	0.00982	0.002755	0.004421	0.01522	3.565	0.0003668	1	0.675
SY	chr1	rs12025886	86982476	G	-0.01087	0.002794	-0.01635	-0.005398	-3.892	0.0001006	0.93788	0.666667
SY	chr1	rs2341647	241378981	A	-0.01311	0.00327	-0.01952	-0.006699	-4.009	6.18e-05	1	0.666667
SY	chr1	rs2686233	241382207	T	-0.01135	0.003218	-0.01766	-0.005045	-3.527	0.000423	1	0.666667
SY	chr10	rs610315	116131915	A	0.01259	0.003482	0.005761	0.01941	3.615	0.000304	0.999381	0.666667
SY	chr2	2:62729747:G_GA	62729747	R	-0.01087	0.003076	-0.0169	-0.004841	-3.534	0.0004126	1	0.666667
SY	chr1	1:200263505:TG_T	200263505	R	-0.01311	0.003406	-0.01978	-0.006432	-3.849	0.0001201	0.999999	0.660714
SY	chr10	rs10786135	95505961	A	0.01022	0.002797	0.004735	0.0157	3.653	0.0002619	0.643739	0.653571
SY	chr5	rs10043809	172901400	G	-0.01331	0.003046	-0.01928	-0.007338	-4.369	1.27e-05	1	0.64881
SY	chr5	rs750168	172902359	C	-0.01316	0.003051	-0.01914	-0.007185	-4.315	1.63e-05	1	0.64881
SY	chr5	rs13362522	172904158	C	-0.01297	0.003052	-0.01895	-0.006986	-4.249	2.19e-05	0.995844	0.64881
SY	chr1	rs10803077	242883590	C	-0.01	0.002808	-0.0155	-0.004499	-3.562	0.0003707	0.999984	0.647728
SY	chr2	rs67789205	137121128	A	0.01079	0.002875	0.005156	0.01643	3.753	0.0001764	0.998989	0.64375
SY	chr7	rs17171163	37823995	A	0.01034	0.002752	0.004946	0.01573	3.757	0.000173	0.775706	0.639423
SY	chr7	rs35014840	37844002	T	0.01017	0.002752	0.004773	0.01556	3.695	0.0002223	0.999965	0.639423
SY	chr1	rs2791473	86988709	A	0.01041	0.002815	0.004892	0.01593	3.698	0.0002196	0.77217	0.635417
SY	chr1	rs2753376	86990114	C	0.01026	0.002815	0.004742	0.01578	3.645	0.0002703	0.999999	0.635417
SY	chr1	1:86989850:T_TGG	86989850	R	0.01143	0.002763	0.006012	0.01684	4.136	3.59e-05	1	0.634615
SY	chr2	rs79766835	62710273	C	-0.01211	0.003352	-0.01868	-0.005545	-3.614	0.0003038	1	0.63125
SY	chr1	rs4844446	209010804	A	-0.01149	0.003192	-0.01775	-0.005237	-3.6	0.000321	0.998994	0.625
SY	chr5	rs1422658	172896796	C	-0.01009	0.00283	-0.01563	-0.00454	-3.564	0.0003683	0.99999	0.625
SY	chr7	rs34444443	6417203	T	-0.02002	0.00562	-0.03104	-0.00901	-3.563	0.0003693	1	0.625
SY	chr7	7:6426625:TG_T	6426625	D	-0.01967	0.005632	-0.03071	-0.008628	-3.492	0.0004835	1	0.625
SY	chr7	rs6967221	6431091	A	-0.02067	0.005642	-0.03172	-0.009609	-3.663	0.0002514	1	0.625
SY	chr7	rs12977	6442433	T	-0.02033	0.005632	-0.03136	-0.009286	-3.609	0.0003105	0.999887	0.625
SY	chr1	rs68059610	4219996	A	-0.01021	0.002788	-0.01567	-0.004746	-3.662	0.0002522	0.513837	0.622378
SY	chr10	rs3923966	48489248	A	-0.009886	0.002801	-0.01538	-0.004396	-3.529	0.00042	0.994256	0.621795
SY	chr2	rs7582882	62727154	T	-0.0109	0.003075	-0.01692	-0.004868	-3.543	0.000399	1	0.616883
SY	chr2	rs73934252	62728046	A	-0.0109	0.003075	-0.01692	-0.004868	-3.543	0.000399	0.999338	0.616883
SY	chr2	rs57645001	62729107	A	-0.01087	0.003076	-0.0169	-0.004841	-3.534	0.0004126	1	0.616883
SY	chr10	rs2244178	116131214	A	0.0129	0.003482	0.006077	0.01973	3.705	0.0002134	0.960141	0.616667
SY	chr2	2:62729747:G_GA	62729747	R	-0.01087	0.003076	-0.0169	-0.004841	-3.534	0.0004126	1	0.615385
SY	chr1	rs2177116	241375848	T	-0.01189	0.003294	-0.01835	-0.005437	-3.61	0.0003084	0.99697	0.6125
SY	chr2	rs10496741	137116823	A	0.01079	0.002889	0.005128	0.01645	3.735	0.0001897	0.88745	0.6125
SY	chr2	rs6720240	137117334	A	0.01079	0.002889	0.005128	0.01645	3.735	0.0001897	0.87605	0.6125
SY	chr2	rs16833899	137120322	G	0.01107	0.002891	0.005404	0.01674	3.829	0.00013	1	0.6125
SY	chr2	rs16833906	137120377	T	0.01107	0.002891	0.005404	0.01674	3.829	0.00013	1	0.6125
SY	chr5	rs6864977	172901533	G	-0.01329	0.003046	-0.01926	-0.007321	-4.363	1.31e-05	1	0.607143
SY	chr5	rs750167	172902130	G	-0.01321	0.003052	-0.01919	-0.007229	-4.329	1.53e-05	1	0.604167
SY	chr7	rs731007	25560705	T	-0.01061	0.002995	-0.01648	-0.004744	-3.544	0.0003975	1	0.6
SY	chr2	rs72839747	119943541	A	-0.01092	0.003112	-0.01702	-0.004824	-3.51	0.0004517	0.999623	0.599206
SY	chr10	rs6597785	128273726	T	-0.01016	0.002778	-0.0156	-0.004711	-3.656	0.0002585	0.895031	0.597727
SY	chr2	2:62728112:CA_C	62728112	D	-0.01072	0.003075	-0.01675	-0.004697	-3.488	0.0004908	0.999995	0.592262
SY	chr1	rs1879745	241378929	C	-0.01295	0.00326	-0.01934	-0.006556	-3.971	7.26e-05	1	0.591666
SY	chr16	rs11644510	11277358	T	-0.0109	0.002991	-0.01676	-0.005033	-3.643	0.000272	0.999029	0.590909
SY	chr2	rs56241863	119938133	A	-0.01154	0.00302	-0.01746	-0.005623	-3.822	0.000134	0.817953	0.590278
SY	chr2	rs55798758	119938298	C	-0.0116	0.003024	-0.01752	-0.00567	-3.835	0.0001269	0.915396	0.590278
SY	chr1	rs12140345	241391530	C	-0.01311	0.003328	-0.01963	-0.006584	-3.938	8.32e-05	0.975025	0.589286
SY	chr11	rs61306404	34257331	T	-0.01582	0.004425	-0.02449	-0.007146	-3.575	0.0003533	0.991486	0.589286
SY	chr6	rs9376027	134612886	C	-0.01038	0.00278	-0.01583	-0.004935	-3.735	0.0001893	0.944067	0.588461
SY	chr11	rs68097885	118596444	A	0.0127	0.00308	0.006665	0.01874	4.123	3.79e-05	0.996073	0.585715
SY	chr2	2:239629102:T_TC	239629102	I	0.00982	0.002755	0.004421	0.01522	3.565	0.0003668	1	0.585715
SY	chr6	rs35705180	97367795	T	0.01092	0.003047	0.004948	0.01689	3.584	0.0003413	0.999979	0.585715
SY	chr6	rs35091970	97373006	A	0.0109	0.003048	0.004929	0.01688	3.577	0.0003505	1	0.585715
SY	chr6	rs67053923	97374085	T	0.01095	0.003049	0.004972	0.01692	3.591	0.0003324	1	0.585715
SY	chr6	rs56078543	97378397	G	0.01081	0.003053	0.004822	0.01679	3.539	0.0004046	1	0.585715
SY	chr6	rs28360625	97379359	G	0.01098	0.003054	0.005	0.01697	3.597	0.0003244	1	0.585715
SY	chr6	rs72924749	97381097	A	0.01117	0.003055	0.005181	0.01716	3.656	0.0002588	0.999337	0.585715
SY	chr6	rs56099123	97382208	C	0.01117	0.003055	0.005181	0.01716	3.656	0.000259	0.99993	0.585715
SY	chr6	rs72924759	97384765	C	0.01117	0.003054	0.005188	0.01716	3.659	0.0002558	0.999997	0.585715
SY	chr1	rs61824896	200265077	C	-0.01299	0.0036	-0.02004	-0.005934	-3.608	0.000311	0.999993	0.58125
SY	chr2	rs11680203	137120898	T	0.01107	0.002891	0.005404	0.01674	3.829	0.00013	0.994733	0.577778
SY	chr5	rs1422657	172893833	C	-0.01185	0.003075	-0.01787	-0.005822	-3.854	0.0001177	1	0.577381
SY	chr4	rs12642596	91563214	T	0.01102	0.00291	0.005321	0.01673	3.788	0.0001533	0.999994	0.575
SY	chr6	rs3756786	131950487	C	-0.01025	0.002868	-0.01587	-0.004627	-3.573	0.0003554	1	0.575
SY	chr5	rs12522959	172906698	C	-0.01254	0.003053	-0.01852	-0.006553	-4.107	4.07e-05	1	0.571429
SY	chr2	2:239629102:T_TC	239629102	I	0.00982	0.002755	0.004421	0.01522	3.565	0.0003668	1	0.567307
SY	chr4	rs3756225	10094133	C	-0.009656	0.002765	-0.01508	-0.004236	-3.492	0.0004831	1	0.564394
SY	chr1	rs1340762	70152159	A	0.01038	0.002979	0.004543	0.01622	3.485	0.000496	0.998649	0.563492
SY	chr10	rs10510070	122265668	G	0.01682	0.004564	0.00787	0.02576	3.684	0.000232	0.996017	0.5625
SY	chr10	rs11204235	48490495	T	-0.01185	0.003299	-0.01831	-0.005383	-3.592	0.0003313	0.955819	0.5625
SY	chr18	rs515666	32669212	A	-0.01485	0.003714	-0.02213	-0.007569	-3.998	6.48e-05	0.999871	0.5625
SY	chr18	rs604578	32669440	A	-0.01485	0.003714	-0.02213	-0.007569	-3.998	6.48e-05	0.655874	0.5625
SY	chr2	rs745887	119910057	A	-0.01052	0.002876	-0.01615	-0.00488	-3.657	0.0002579	1	0.5625
SY	chr2	rs4849765	119939028	T	-0.01146	0.003025	-0.01739	-0.005533	-3.789	0.0001527	1	0.5625
SY	chr4	rs1596796	138606707	G	-0.01812	0.004688	-0.02731	-0.00893	-3.865	0.000112	1	0.5625
SY	chr4	rs2559899	138615686	G	-0.01766	0.004696	-0.02686	-0.008455	-3.76	0.000171	0.999999	0.5625
SY	chr4	rs2693553	138622327	T	-0.0177	0.00468	-0.02688	-0.00853	-3.782	0.000157	1	0.5625
SY	chr4	rs13150588	138626688	T	-0.01753	0.004678	-0.0267	-0.008367	-3.749	0.00018	1	0.5625
SY	chr4	rs12503119	138632574	T	-0.01769	0.004676	-0.02685	-0.008523	-3.783	0.000157	1	0.5625
SY	chr5	rs1382923	9250406	C	0.01203	0.003418	0.005334	0.01873	3.52	0.0004345	1	0.5625
SY	chr5	rs3797968	9263933	C	0.01211	0.003426	0.005394	0.01883	3.534	0.0004123	0.842266	0.5625
SY	chr5	rs1805920	9265965	G	0.01218	0.003427	0.00546	0.01889	3.553	0.0003838	1	0.5625
SY	chr5	rs1012963	9268658	G	0.01227	0.003422	0.005561	0.01898	3.585	0.0003401	0.996276	0.5625
SY	chr5	rs75379679	9287297	C	0.02062	0.005874	0.009111	0.03214	3.511	0.0004498	0.998919	0.5625
SY	chr6	rs9389154	134614761	A	-0.01022	0.002784	-0.01568	-0.004767	-3.672	0.0002429	0.936251	0.561189
SY	chr2	2:62729747:G_GA	62729747	R	-0.01087	0.003076	-0.0169	-0.004841	-3.534	0.0004126	1	0.557693
SY	chr3	rs71322488	187311615	T	-0.01231	0.003389	-0.01895	-0.005664	-3.631	0.0002847	0.986974	0.555555
SY	chr6	rs2608984	131918839	T	-0.01024	0.002912	-0.01595	-0.004535	-3.517	0.00044	0.999652	0.555555
SY	chr5	rs873725	172908243	C	-0.01059	0.002822	-0.01612	-0.005054	-3.751	0.000178	0.996042	0.552778
SY	chr1	rs12038331	200266079	T	-0.01299	0.0036	-0.02004	-0.00593	-3.607	0.0003122	0.660708	0.55
SY	chr1	rs2686225	241378595	T	-0.0133	0.003292	-0.01975	-0.006848	-4.04	5.41e-05	1	0.55
SY	chr1	rs2686234	241382555	G	-0.01135	0.003218	-0.01766	-0.005045	-3.527	0.000423	1	0.55
SY	chr1	rs10926434	241389548	A	-0.01351	0.003328	-0.02003	-0.006988	-4.06	4.98e-05	0.996898	0.55
SY	chr11	rs4639966	118573519	C	0.01305	0.003088	0.007002	0.01911	4.227	2.4e-05	0.934867	0.55
SY	chr14	rs10138580	94232876	T	0.01499	0.004193	0.006771	0.02321	3.575	0.0003536	0.687642	0.55
SY	chr6	rs34169951	97374334	T	0.01095	0.003049	0.004972	0.01692	3.591	0.0003324	1	0.55
SY	chr6	rs34721198	97374341	A	0.01095	0.003049	0.004972	0.01692	3.591	0.0003324	1	0.55
SY	chr6	rs34700687	97375806	G	0.01096	0.00305	0.004986	0.01694	3.595	0.0003277	1	0.55
SY	chr6	rs28385593	97376077	T	0.01096	0.00305	0.004986	0.01694	3.595	0.0003277	1	0.55
SY	chr6	rs71562314	97381466	A	0.01117	0.003055	0.005181	0.01716	3.656	0.000259	0.999403	0.55
SY	chr6	rs13211421	97381919	A	0.01117	0.003055	0.005181	0.01716	3.656	0.000259	0.941641	0.55
SY	chr6	6:97382335:CA_C	97382335	D	0.01117	0.003055	0.005181	0.01716	3.656	0.000259	0.994203	0.55
SY	chr6	rs28360626	97390025	T	0.01084	0.00306	0.004843	0.01684	3.543	0.000399	1	0.55
SY	chr7	rs731008	25560512	A	-0.01107	0.002999	-0.01694	-0.005189	-3.69	0.000226	1	0.55
SY	chr7	rs28421827	6434788	A	-0.01983	0.005674	-0.03096	-0.008714	-3.496	0.0004763	1	0.55
SY	chr7	rs6954996	6441258	A	-0.02014	0.005642	-0.0312	-0.009086	-3.57	0.0003593	0.999991	0.55
SY	chr6	rs3756784	131950233	G	-0.01025	0.002868	-0.01587	-0.004627	-3.573	0.0003554	1	0.547222
SY	chr2	rs13396048	62728105	G	-0.0109	0.003075	-0.01692	-0.004868	-3.543	0.000399	0.999995	0.545454
SY	chr2	rs73934253	62728740	G	-0.01091	0.003072	-0.01693	-0.004885	-3.55	0.0003885	1	0.545454
SY	chr2	2:239622276:C_CCA	239622276	I	0.01007	0.002754	0.004667	0.01546	3.654	0.0002604	1	0.541667
SY	chr3	rs2306372	149696358	G	-0.01273	0.003557	-0.0197	-0.005763	-3.58	0.000346	0.963597	0.541667
SY	chr3	rs11920768	149702588	G	-0.013	0.003561	-0.01998	-0.006022	-3.651	0.0002634	0.598234	0.541667
SY	chr4	rs2278122	10096241	A	-0.009671	0.002766	-0.01509	-0.00425	-3.496	0.000475	1	0.541667
SY	chr6	rs9389189	134831089	C	0.0213	0.005939	0.009658	0.03294	3.586	0.0003384	0.999388	0.541667
SY	chr19	rs113417040	38737632	A	0.01133	0.003244	0.004969	0.01768	3.492	0.0004836	0.999047	0.535714
SY	chr19	rs74999202	38746037	C	0.01144	0.003244	0.005079	0.01779	3.526	0.0004258	0.954416	0.535714
SY	chr3	rs9812618	149737819	G	-0.01278	0.003483	-0.01961	-0.005957	-3.67	0.0002445	0.656276	0.535714
SY	chr3	rs62268842	149747783	C	-0.01236	0.003482	-0.01918	-0.005532	-3.549	0.0003905	0.999987	0.535714
SY	chr5	rs10041246	172886268	G	-0.01105	0.003097	-0.01712	-0.004984	-3.569	0.000361	1	0.535714
SY	chr1	rs61824899	200267275	A	-0.01344	0.003606	-0.02051	-0.006376	-3.728	0.000195	0.978414	0.53125
SY	chr1	1:200267393:CTCTG	200267393	D	-0.01344	0.003606	-0.02051	-0.006376	-3.728	0.000195	0.99998	0.53125
SY	chr1	rs12025408	200267791	A	-0.01344	0.003606	-0.02051	-0.006376	-3.728	0.000195	0.961195	0.53125
SY	chr1	rs61824900	200268853	A	-0.01344	0.003606	-0.02051	-0.006376	-3.728	0.000195	1	0.53125
SY	chr12	rs10774347	5698947	T	-0.01169	0.003096	-0.01776	-0.005619	-3.775	0.000162	0.845004	0.53125
SY	chr2	rs970013	119911161	T	-0.0106	0.002874	-0.01623	-0.004962	-3.686	0.0002297	1	0.53125
SY	chr2	rs6542507	119912814	G	-0.01046	0.002876	-0.0161	-0.004824	-3.638	0.0002777	1	0.53125
SY	chr2	rs111420737	137108230	A	0.01095	0.002976	0.00512	0.01679	3.68	0.0002351	0.999069	0.53125
SY	chr5	rs1363558	172904469	T	-0.01272	0.00305	-0.0187	-0.006744	-4.171	3.08e-05	1	0.53125
SY	chr6	rs12111489	134667400	G	0.01076	0.003001	0.004876	0.01664	3.585	0.0003399	1	0.527778
SY	chr7	rs75567114	11932219	G	-0.01182	0.003146	-0.01798	-0.005654	-3.757	0.0001734	1	0.527778
SY	chr7	rs17165372	11951896	A	-0.01208	0.003178	-0.01831	-0.005855	-3.803	0.0001447	0.959627	0.527778
SY	chr6	rs2248551	131924689	A	-0.01016	0.002912	-0.01587	-0.004455	-3.49	0.0004873	0.999997	0.527778
SY	chr17	rs9652866	64382575	T	0.01061	0.002804	0.005113	0.0161	3.784	0.0001561	0.998384	0.525
SY	chr17	rs9903792	64347337	G	0.0107	0.002802	0.005212	0.01619	3.82	0.0001348	0.999598	0.522728
SY	chr1	rs61824892	200257679	T	-0.01289	0.0036	-0.01995	-0.005834	-3.58	0.0003459	0.999935	0.522222
SY	chr6	rs13213258	97377320	T	0.0109	0.003048	0.00493	0.01688	3.578	0.0003497	1	0.522222
SY	chr1	rs10803182	244357987	T	0.02033	0.005629	0.009296	0.03136	3.611	0.000307	0.656793	0.520833
SY	chr2	rs13389363	62726509	G	-0.01091	0.003072	-0.01693	-0.004885	-3.55	0.0003885	0.999998	0.520833
SY	chr4	rs4348091	10115363	C	-0.009809	0.002772	-0.01524	-0.004376	-3.538	0.000406	1	0.520833
SY	chr2	2:239622276:C_CCA	239622276	I	0.01007	0.002754	0.004667	0.01546	3.654	0.0002604	1	0.51875
SY	chr6	rs4324816	8913570	G	0.01053	0.002924	0.004795	0.01626	3.6	0.000321	0.999821	0.514204
SY	chr7	rs1027672	25562214	T	-0.01205	0.00304	-0.018	-0.006087	-3.962	7.52e-05	1	0.508333
SY	chr2	rs56246477	119938157	A	-0.0116	0.003024	-0.01752	-0.00567	-3.835	0.0001269	0.863289	0.50505
SY	chr1	1:200267772:TG_T	200267772	R	-0.01388	0.003412	-0.02057	-0.007196	-4.069	4.79e-05	0.979724	0.5
SY	chr1	rs1340763	70151958	C	0.01051	0.002982	0.004667	0.01636	3.525	0.0004273	0.75615	0.5
SY	chr10	rs12219852	122255025	G	0.0215	0.006067	0.009609	0.03339	3.544	0.0003976	0.997568	0.5
SY	chr10	rs10900298	43575614	T	0.01442	0.004098	0.006384	0.02245	3.518	0.0004387	0.930919	0.5
SY	chr10	rs3026728	43576459	G	0.01456	0.004101	0.006522	0.0226	3.55	0.000388	0.998919	0.5
SY	chr10	rs11204236	48490501	T	-0.01185	0.003299	-0.01831	-0.005383	-3.592	0.0003313	0.995415	0.5
SY	chr11	rs60583332	34257334	T	-0.01599	0.004435	-0.02468	-0.007297	-3.605	0.0003146	0.991486	0.5
SY	chr11	rs12577269	55062905	T	0.01792	0.005103	0.007921	0.02792	3.512	0.0004479	0.999959	0.5
SY	chr15	rs16974651	85497198	A	0.01968	0.005637	0.008629	0.03073	3.491	0.0004856	0.923723	0.5
SY	chr17	rs16554	31367846	T	0.01671	0.004738	0.007421	0.026	3.526	0.0004252	0.962756	0.5
SY	chr2	rs4848537	119902974	T	-0.01008	0.002883	-0.01573	-0.004432	-3.497	0.0004737	1	0.5
SY	chr2	rs34412042	44279666	T	0.01387	0.003852	0.006322	0.02142	3.601	0.0003197	1	0.5
SY	chr20	rs6136032	17204283	C	-0.01406	0.003835	-0.02158	-0.006548	-3.667	0.0002474	0.976699	0.5
SY	chr21	rs7281055	27281186	A	-0.01502	0.004248	-0.02334	-0.006689	-3.535	0.0004117	0.844223	0.5
SY	chr3	3:169309673:AACAG	169309673	D	0.01494	0.004021	0.007056	0.02282	3.715	0.000205	1	0.5
SY	chr4	rs2462867	138600529	A	-0.02093	0.00544	-0.03159	-0.01026	-3.847	0.000121	0.831955	0.5
SY	chr4	rs1107260	138625765	T	-0.01753	0.004678	-0.0267	-0.008367	-3.749	0.00018	1	0.5
SY	chr4	rs11935899	37409914	A	-0.01154	0.003293	-0.01799	-0.005088	-3.505	0.0004601	1	0.5
SY	chr4	rs340198	86348164	C	-0.01302	0.003392	-0.01966	-0.006367	-3.837	0.000126	0.999987	0.5
SY	chr4	rs11930633	99660988	A	-0.01149	0.003161	-0.01768	-0.005291	-3.634	0.000282	0.653055	0.5
SY	chr5	rs10043412	172888611	T	-0.01118	0.003103	-0.01727	-0.005102	-3.604	0.000316	0.986656	0.5
SY	chr7	rs6950333	6431296	G	-0.02067	0.005642	-0.03172	-0.009609	-3.663	0.0002514	1	0.5
SY	chr9	rs117578587	28443917	C	0.01816	0.004707	0.008934	0.02739	3.858	0.000116	1	0.5
SY	chr19	rs55997240	38743371	T	0.01144	0.003244	0.005079	0.01779	3.526	0.0004258	0.999998	0.494048
SY	chr3	rs9833464	149741633	G	-0.01236	0.003482	-0.01918	-0.005532	-3.549	0.000391	1	0.494048
SY	chr1	1:200267393:CTCTG	200267393	D	-0.01344	0.003606	-0.02051	-0.006376	-3.728	0.000195	0.99998	0.489584
SY	chr1	rs60146503	244339226	A	0.01903	0.00538	0.008488	0.02958	3.538	0.000407	1	0.48125
SY	chr2	2:239629102:T_TC	239629102	I	0.00982	0.002755	0.004421	0.01522	3.565	0.0003668	1	0.478022
SY	chr7	rs17165369	11951687	C	-0.01237	0.003153	-0.01855	-0.006191	-3.924	8.83e-05	1	0.477778
SY	chr17	rs7213011	64382647	C	0.01061	0.002804	0.005113	0.0161	3.784	0.0001561	0.999718	0.475
SY	chr17	rs4636941	64395285	T	0.01068	0.002804	0.005179	0.01617	3.807	0.0001423	0.99999	0.475
SY	chr17	rs4561502	64396980	A	0.01065	0.0028	0.005161	0.01614	3.803	0.0001443	0.997944	0.475
SY	chr8	rs988260	106406847	T	0.01058	0.002894	0.004911	0.01626	3.657	0.000258	0.975834	0.472222
SY	chr10	rs7901918	48493929	T	-0.01163	0.003262	-0.01803	-0.00524	-3.566	0.0003653	0.956807	0.470238
SY	chr5	rs1422656	172893826	A	-0.01022	0.002931	-0.01596	-0.004473	-3.486	0.0004935	1	0.46875
SY	chr5	rs7718910	172899153	T	-0.01186	0.00308	-0.0179	-0.005824	-3.851	0.000119	1	0.46875
SY	chr17	rs9907700	64356631	C	0.01035	0.00279	0.004887	0.01582	3.712	0.000208	0.881098	0.466666
SY	chr19	rs41465446	38763140	A	0.01364	0.003583	0.00662	0.02067	3.807	0.0001419	0.999264	0.466666
SY	chr7	rs35156887	6414918	C	-0.02002	0.00562	-0.03104	-0.00901	-3.563	0.0003693	1	0.466666
SY	chr10	rs7393733	43588574	C	0.01626	0.004094	0.008239	0.02429	3.972	7.21e-05	0.998183	0.464286
SY	chr11	rs11532015	118591765	A	0.01201	0.003069	0.005999	0.01803	3.915	9.15e-05	0.769264	0.464286
SY	chr19	rs73930559	38735586	A	0.01133	0.003244	0.004969	0.01768	3.492	0.000484	0.992295	0.464286
SY	chr9	rs12685559	36848742	A	-0.01587	0.004315	-0.02433	-0.007416	-3.679	0.0002368	0.989537	0.464286
SY	chr10	rs11204234	48490362	A	-0.01205	0.003306	-0.01853	-0.00557	-3.644	0.0002704	0.981099	0.458334
SY	chr4	4:138608017:A_AGT	138608017	I	-0.0183	0.004689	-0.02749	-0.009109	-3.903	9.63e-05	0.544533	0.458334
SY	chr5	5:141817233:ATTGT	141817233	D	-0.01347	0.003524	-0.02037	-0.006561	-3.822	0.0001338	1	0.458334
SY	chr6	6:39088707:T_TA	39088707	I	-0.01151	0.003244	-0.01787	-0.005154	-3.549	0.00039	1	0.458334
SY	chr19	rs58560372	38758752	T	0.01485	0.003537	0.007915	0.02178	4.198	2.74e-05	1	0.458333
SY	chr19	rs3786876	38759103	C	0.01468	0.003578	0.007669	0.0217	4.103	4.14e-05	0.999999	0.458333
SY	chr1	rs2686227	241375666	T	-0.01194	0.003294	-0.0184	-0.005486	-3.626	0.0002909	0.768994	0.45625
SY	chr10	rs17100287	122267906	A	0.01682	0.004564	0.00787	0.02576	3.684	0.000232	0.999998	0.45
SY	chr17	rs11868365	64361259	T	0.0104	0.002801	0.004909	0.01589	3.712	0.0002073	0.999185	0.45
SY	chr20	rs6080608	17205071	T	-0.01394	0.003834	-0.02145	-0.006423	-3.635	0.0002801	0.999863	0.45
SY	chr9	rs58305915	28498385	T	0.01745	0.004754	0.008133	0.02677	3.671	0.0002442	1	0.45
SY	chr1	rs9659599	244358043	C	0.0201	0.005586	0.009154	0.03105	3.599	0.000323	0.900028	0.4375
SY	chr11	rs72914374	55508211	C	0.02088	0.0059	0.009311	0.03244	3.538	0.0004063	0.998609	0.4375
SY	chr21	21:27285043:A_AC	27285043	I	-0.01514	0.004287	-0.02354	-0.006735	-3.531	0.0004178	1	0.4375
SY	chr3	3:169309161:CCTT_	169309161	D	0.01505	0.004015	0.007184	0.02292	3.749	0.0001792	1	0.4375
SY	chr3	rs7635759	169309227	A	0.01505	0.004015	0.007184	0.02292	3.749	0.000179	1	0.4375
SY	chr4	rs71603991	10143250	G	-0.0104	0.002955	-0.01619	-0.004609	-3.52	0.000436	1	0.4375
SY	chr4	rs1949902	138632310	A	-0.01769	0.004678	-0.02686	-0.008524	-3.782	0.000157	1	0.4375
SY	chr5	rs6865028	141823848	T	-0.0129	0.003536	-0.01983	-0.005971	-3.648	0.0002662	0.667768	0.4375
SY	chr18	18:32669497:GC_G	32669497	D	-0.01494	0.003715	-0.02222	-0.00766	-4.022	5.85e-05	0.823746	0.428571
SY	chr7	rs4543448	37821163	G	0.01429	0.003806	0.006834	0.02175	3.756	0.000175	0.555819	0.428571
SY	chr1	rs6426392	4220411	T	-0.00993	0.002791	-0.0154	-0.004461	-3.558	0.0003762	1	0.425595
SY	chr1	rs11264243	154666350	T	0.01863	0.004924	0.008975	0.02828	3.783	0.0001567	0.999993	0.416666
SY	chr1	rs16830122	154685541	A	0.01809	0.004822	0.008639	0.02754	3.752	0.0001775	0.999995	0.416666
SY	chr10	rs11239883	43592615	C	0.01626	0.004094	0.008239	0.02429	3.972	7.21e-05	0.999117	0.416666
SY	chr10	rs732315	48452661	G	-0.01158	0.003282	-0.01802	-0.00515	-3.529	0.0004203	0.99999	0.416666
SY	chr17	rs6504424	64387328	T	0.0107	0.002804	0.0052	0.01619	3.815	0.0001377	0.51379	0.416666
SY	chr19	rs73930562	38758471	A	0.01483	0.003552	0.00787	0.02179	4.176	3.02e-05	1	0.416666
SY	chr19	rs58633465	38771083	C	0.01358	0.003586	0.006548	0.0206	3.786	0.0001545	0.999998	0.416666
SY	chr4	rs2623761	86344610	T	-0.02079	0.005214	-0.03101	-0.01058	-3.988	6.74e-05	0.999837	0.416666
SY	chr3	rs9819626	149747582	G	-0.01236	0.003482	-0.01918	-0.005532	-3.549	0.0003905	0.999831	0.40625
SY	chr2	rs60133212	44279766	C	0.01391	0.003844	0.006373	0.02144	3.618	0.0002995	0.999923	0.4
SY	chr3	rs7632201	169320416	T	0.01475	0.00382	0.007265	0.02224	3.862	0.000114	0.754452	0.4
SY	chr17	rs11079651	64346169	C	0.01054	0.002802	0.005052	0.01604	3.763	0.0001697	0.99973	0.397435
SY	chr1	rs2815865	241382234	A	-0.01135	0.003218	-0.01766	-0.005045	-3.527	0.000423	1	0.389286
SY	chr1	1:5860819:TG_T	5860819	R	-0.02261	0.005942	-0.03426	-0.01097	-3.806	0.000143	0.921959	0.3875
SY	chr20	rs3213454	17205707	T	-0.01545	0.003814	-0.02292	-0.007972	-4.05	5.19e-05	1	0.3875
SY	chr7	rs34418095	6416168	G	-0.02002	0.00562	-0.03104	-0.00901	-3.563	0.0003693	1	0.3875
SY	chr2	2:239622276:C_CCA	239622276	I	0.01007	0.002754	0.004667	0.01546	3.654	0.0002604	1	0.385416
SY	chr10	rs4606438	43589056	T	0.01647	0.004093	0.00845	0.0245	4.024	5.79e-05	0.89067	0.380952
SY	chr19	rs58363960	38744385	A	0.01144	0.003244	0.005079	0.01779	3.526	0.0004258	0.999974	0.378472
SY	chr3	rs13323430	149739077	A	-0.0125	0.003483	-0.01932	-0.005672	-3.588	0.0003355	0.813617	0.375
SY	chr3	rs9883367	74855616	C	-0.01557	0.004422	-0.02424	-0.006903	-3.521	0.0004334	0.544552	0.375
SY	chr6	rs228810	39088772	C	-0.01181	0.00322	-0.01812	-0.005498	-3.667	0.0002475	1	0.375
SY	chr9	rs59792769	28444597	T	0.01816	0.004707	0.008934	0.02739	3.858	0.0001157	1	0.375
SY	chr7	rs2597289	37705987	G	-0.00969	0.002764	-0.01511	-0.004272	-3.506	0.0004591	1	0.358334
SY	chr3	3:74849326:GGGGC	74849326	D	-0.01557	0.004422	-0.02424	-0.006903	-3.521	0.0004334	1	0.357143
SY	chr10	rs1864406	43600864	T	0.01645	0.004123	0.00837	0.02453	3.99	6.69e-05	0.98652	0.354166
SY	chr21	rs2829983	27285105	G	-0.01496	0.004261	-0.02331	-0.006611	-3.511	0.0004494	0.999969	0.354166
SY	chr1	rs10926832	242888511	A	-0.009779	0.002784	-0.01524	-0.004322	-3.512	0.000448	0.977754	0.346428
SY	chr1	rs12116824	190098846	A	0.01413	0.003751	0.00678	0.02148	3.767	0.0001666	0.999469	0.34375
SY	chr3	rs9831277	71907532	C	-0.01092	0.002814	-0.01644	-0.005408	-3.882	0.0001048	0.749456	0.342307
SY	chr1	rs10926830	242885729	T	-0.0102	0.002809	-0.0157	-0.004691	-3.63	0.0002861	0.999064	0.337662
SY	chr2	rs1838762	119938005	C	-0.01057	0.00282	-0.0161	-0.005044	-3.749	0.0001795	0.989632	0.327381
SY	chr9	rs80005101	28468499	C	0.01777	0.004697	0.008564	0.02697	3.783	0.000156	0.998422	0.325
SY	chr2	rs4672531	62748369	C	-0.01222	0.002924	-0.01795	-0.00649	-4.18	2.96e-05	1	0.323718
SY	chr2	rs12618875	62750163	C	-0.01216	0.002923	-0.01789	-0.006434	-4.161	3.22e-05	0.707967	0.323718
SY	chr2	rs12622342	62750220	T	-0.01225	0.00292	-0.01797	-0.006524	-4.194	2.78e-05	0.897347	0.323718
SY	chr2	rs6545950	62751619	A	-0.01225	0.00292	-0.01797	-0.006524	-4.194	2.78e-05	1	0.323718
SY	chr1	rs57335326	241379321	C	-0.0123	0.002822	-0.01783	-0.006771	-4.359	1.33e-05	0.999998	0.31891
SY	chr1	rs1915882	241380454	G	-0.0111	0.002815	-0.01662	-0.005583	-3.943	8.14e-05	1	0.31891
SY	chr1	rs12039300	241386806	T	-0.01174	0.00281	-0.01724	-0.006229	-4.177	3.01e-05	0.62942	0.31891
SY	chr9	rs10780719	72560626	T	-0.01195	0.002949	-0.01773	-0.006175	-4.054	5.1e-05	1	0.315385
SY	chr10	rs12247456	43588196	A	0.0162	0.004095	0.008171	0.02422	3.955	7.74e-05	0.993073	0.314285
SY	chr18	rs10503119	65337224	G	-0.01054	0.002919	-0.01626	-0.004816	-3.61	0.000309	1	0.3125
SY	chr2	rs12613714	44279622	A	0.01875	0.004485	0.009963	0.02754	4.181	2.94e-05	1	0.3125
SY	chr16	rs2738541	78627296	A	0.01092	0.002862	0.005308	0.01653	3.814	0.000138	0.758606	0.306548
SY	chr1	rs4658857	242887964	C	-0.01065	0.002819	-0.01617	-0.005122	-3.777	0.0001603	0.996902	0.303571
SY	chr1	rs914940	242889492	T	-0.01065	0.00282	-0.01618	-0.005125	-3.777	0.0001602	1	0.303571
SY	chr1	rs4658496	242903027	T	-0.01097	0.002815	-0.01648	-0.005449	-3.895	9.92e-05	0.773251	0.303571
SY	chr6	rs228811	39088692	T	-0.01151	0.003244	-0.01787	-0.005154	-3.549	0.00039	1	0.303571
SY	chr10	rs76242667	48495204	T	-0.01177	0.003262	-0.01817	-0.005377	-3.608	0.000311	0.685352	0.302084
SY	chr9	rs117615220	28493894	C	0.01782	0.004706	0.008596	0.02704	3.786	0.0001544	0.950695	0.3
SY	chr1	rs1915884	241383781	C	-0.01112	0.002815	-0.01664	-0.0056	-3.949	7.94e-05	0.999734	0.299679
SY	chr1	rs12046988	241384900	C	-0.0114	0.002807	-0.0169	-0.005897	-4.061	4.96e-05	0.960227	0.299679
SY	chr7	rs35109494	6429578	T	-0.02067	0.005642	-0.03172	-0.009609	-3.663	0.0002514	0.996862	0.299107
SY	chr2	rs7424968	62752921	T	-0.0121	0.002924	-0.01783	-0.006371	-4.139	3.55e-05	1	0.297202
SY	chr3	rs9845463	71906516	A	-0.01257	0.002872	-0.0182	-0.006944	-4.378	1.22e-05	0.999862	0.295834
SY	chr8	rs62525184	96575361	A	0.01561	0.004395	0.006999	0.02423	3.553	0.0003845	0.989619	0.292857
SY	chr18	rs7244904	65332680	T	-0.01034	0.00293	-0.01608	-0.004593	-3.527	0.0004233	1	0.291667
SY	chr6	6:39088707:T_TA	39088707	I	-0.01151	0.003244	-0.01787	-0.005154	-3.549	0.00039	1	0.291667
SY	chr2	rs4994753	239567253	T	-0.009582	0.002747	-0.01497	-0.004197	-3.488	0.0004911	1	0.291666
SY	chr21	21:27285043:A_AC	27285043	I	-0.01514	0.004287	-0.02354	-0.006735	-3.531	0.0004178	1	0.2875
SY	chr1	rs12120546	200267773	G	-0.01362	0.00333	-0.02014	-0.007089	-4.089	4.4e-05	0.979724	0.287179
SY	chr2	rs4848541	119937024	A	-0.00972	0.002775	-0.01516	-0.004281	-3.503	0.0004645	1	0.287179
SY	chr2	rs57499443	119924544	C	-0.009741	0.002782	-0.01519	-0.004288	-3.501	0.0004668	1	0.285714
SY	chr2	rs745884	119909385	C	-0.01003	0.002806	-0.01554	-0.004534	-3.575	0.0003526	1	0.284616
SY	chr2	rs745888	119910314	C	-0.01003	0.002806	-0.01554	-0.004534	-3.575	0.0003526	1	0.284616
SY	chr3	rs9861031	1842509	T	-0.01199	0.002999	-0.01787	-0.006114	-3.998	6.47e-05	0.999464	0.277381
SY	chr2	rs17190912	119907848	A	-0.01001	0.00287	-0.01564	-0.004389	-3.489	0.0004881	1	0.275
SY	chr2	rs4672527	62729674	T	-0.01087	0.003076	-0.0169	-0.004841	-3.534	0.0004126	1	0.269231
SY	chr2	rs2121218	119927405	G	-0.01011	0.002757	-0.01551	-0.004702	-3.665	0.0002495	1	0.267949
SY	chr2	rs2121219	119927411	G	-0.01011	0.002757	-0.01551	-0.004702	-3.665	0.0002495	1	0.267949
SY	chr2	rs2166409	119927737	G	-0.01018	0.002756	-0.01559	-0.004781	-3.694	0.0002225	0.916869	0.267949
SY	chr2	rs935362	119935689	T	-0.01058	0.002774	-0.01602	-0.005146	-3.815	0.0001375	0.999889	0.267949
SY	chr2	rs935361	119935802	G	-0.00999	0.002755	-0.01539	-0.00459	-3.626	0.0002902	0.999997	0.267949
SY	chr2	rs4672530	62748319	T	-0.01261	0.003042	-0.01857	-0.006644	-4.144	3.47e-05	1	0.267857
SY	chr2	rs11125927	62752975	G	-0.01255	0.003101	-0.01863	-0.006471	-4.047	5.27e-05	1	0.267857
SY	chr2	rs6713626	239566896	C	-0.009651	0.002747	-0.01503	-0.004267	-3.513	0.0004459	1	0.263736
SY	chr2	rs4994754	239567218	A	-0.009582	0.002747	-0.01497	-0.004197	-3.488	0.0004911	1	0.263736
SY	chr3	rs4359782	71909425	C	-0.01273	0.002867	-0.01835	-0.007107	-4.439	9.23e-06	1	0.263636
SY	chr3	rs10779994	71910592	T	-0.01271	0.002885	-0.01837	-0.007057	-4.406	1.07e-05	1	0.263636
SY	chr3	rs6793762	71922497	G	-0.01083	0.002874	-0.01646	-0.005194	-3.767	0.0001668	1	0.263636
SY	chr3	rs6549415	71922551	A	-0.01061	0.002869	-0.01623	-0.004986	-3.698	0.0002198	1	0.263636
SY	chr3	rs9861053	1842552	T	-0.01202	0.002999	-0.0179	-0.006139	-4.007	6.24e-05	0.999975	0.251282
SY	chr15	rs605185	34215870	T	-0.01268	0.003368	-0.01928	-0.006076	-3.764	0.000169	0.993068	0.25
SY	chr15	rs580413	34215897	G	-0.01313	0.003346	-0.01969	-0.006576	-3.925	8.77e-05	0.982548	0.25
SY	chr15	rs605286	34215944	A	-0.01268	0.003368	-0.01928	-0.006076	-3.764	0.000169	0.99692	0.25
SY	chr4	rs17200097	91911743	A	-0.01158	0.002752	-0.01698	-0.006189	-4.209	2.61e-05	0.999988	0.25
SY	chr6	rs115076783	30539952	C	-0.0117	0.003	-0.01758	-0.005816	-3.899	9.79e-05	1	0.25
SY	chr7	rs73353219	37816318	C	0.01392	0.0038	0.006474	0.02137	3.663	0.000251	1	0.246032
SY	chr1	rs1882753	86965419	T	0.00964	0.002758	0.004233	0.01505	3.495	0.000478	0.558195	0.243506
SY	chr2	rs4293520	239567184	A	-0.009582	0.002747	-0.01497	-0.004198	-3.488	0.0004901	1	0.238095
SY	chr6	rs114942539	30457732	T	-0.01132	0.003099	-0.0174	-0.00525	-3.654	0.00026	1	0.233333
SY	chr1	rs1321685	86984507	G	0.01073	0.002752	0.005334	0.01612	3.898	9.81e-05	0.968698	0.232517
SY	chr5	rs40715	9252273	G	0.01258	0.003416	0.005886	0.01928	3.683	0.0002327	0.730719	0.232051
SY	chr5	rs703753	172918274	C	-0.01124	0.002826	-0.01678	-0.005706	-3.979	7e-05	0.910631	0.229166
SY	chr6	rs116563988	30536133	C	-0.01184	0.002998	-0.01772	-0.005969	-3.951	7.89e-05	0.998608	0.22619
SY	chr6	rs114586750	30537853	C	-0.01175	0.003002	-0.01763	-0.005865	-3.913	9.21e-05	1	0.22619
SY	chr8	rs7829772	90599020	G	0.0111	0.00309	0.005042	0.01716	3.592	0.000332	0.999871	0.225
SY	chr5	rs254786	172910955	C	-0.01107	0.002825	-0.01661	-0.005532	-3.918	9.02e-05	0.999925	0.219551
SY	chr5	rs181901	172910988	G	-0.01107	0.002825	-0.01661	-0.005532	-3.918	9.02e-05	0.99999	0.219551
SY	chr5	rs254787	172911690	G	-0.01107	0.002825	-0.01661	-0.005532	-3.918	9.02e-05	0.999986	0.219551
SY	chr5	rs254788	172911777	A	-0.01107	0.002825	-0.01661	-0.005532	-3.918	9.02e-05	1	0.219551
SY	chr17	rs16570	31349030	G	0.01614	0.004525	0.00727	0.02501	3.567	0.0003647	0.908032	0.21875
SY	chr3	rs9310938	30659119	C	-0.0122	0.003449	-0.01896	-0.005441	-3.538	0.000407	1	0.216667
SY	chr11	rs603486	118587347	T	0.01249	0.003043	0.006529	0.01846	4.106	4.09e-05	0.891953	0.216667
SY	chr1	rs34959467	200259938	T	-0.01237	0.003388	-0.01901	-0.00573	-3.651	0.0002637	0.999913	0.214285
SY	chr1	rs4915423	200263123	G	-0.01311	0.003406	-0.01978	-0.006432	-3.849	0.0001201	0.915346	0.214285
SY	chr1	rs7531171	200264441	C	-0.01309	0.003406	-0.01977	-0.006414	-3.843	0.0001228	0.543032	0.214285
SY	chr1	rs7554011	200264925	A	-0.01367	0.003432	-0.0204	-0.006944	-3.983	6.89e-05	0.97875	0.214285
SY	chr1	rs7517687	200265880	C	-0.0132	0.003406	-0.01988	-0.006526	-3.876	0.0001075	0.989142	0.214285
SY	chr1	rs6427817	200267124	T	-0.01345	0.003413	-0.02014	-0.006764	-3.942	8.19e-05	0.967141	0.214285
SY	chr1	rs10800693	200267608	A	-0.01334	0.003413	-0.02003	-0.00665	-3.908	9.4e-05	0.99892	0.214285
SY	chr1	rs10800694	200267661	A	-0.01334	0.003413	-0.02003	-0.00665	-3.908	9.4e-05	0.999538	0.214285
SY	chr1	rs11117819	217418707	G	-0.01222	0.003288	-0.01867	-0.005777	-3.717	0.0002036	0.8993	0.208334
SY	chr6	rs115855537	30540890	C	-0.01175	0.003002	-0.01763	-0.005865	-3.913	9.21e-05	1	0.208334
SY	chr5	rs791792	172913918	G	-0.01108	0.002826	-0.01662	-0.005544	-3.922	8.91e-05	0.557956	0.206293
SY	chr4	rs4392509	86377283	A	-0.01304	0.003369	-0.01965	-0.006441	-3.872	0.0001094	0.582701	0.204762
SY	chr1	rs12563320	86968058	C	0.00963	0.002758	0.004225	0.01503	3.492	0.000483	1	0.196154
SY	chr1	rs7538979	86971778	A	0.01044	0.002757	0.005041	0.01585	3.788	0.0001532	0.881176	0.196154
SY	chr1	rs28761469	86973249	G	0.01044	0.002757	0.005041	0.01585	3.788	0.0001532	0.999984	0.196154
SY	chr1	rs28564614	86973307	C	0.01044	0.002757	0.005041	0.01585	3.788	0.0001532	0.999969	0.196154
SY	chr1	rs1547035	86988785	G	0.01073	0.002752	0.005334	0.01612	3.898	9.81e-05	0.865983	0.196154
SY	chr1	rs12728010	86998339	G	0.01074	0.002754	0.00534	0.01614	3.899	9.78e-05	0.776424	0.196154
SY	chr13	rs1329333	77304775	C	0.01402	0.003958	0.006262	0.02178	3.542	0.0004004	0.999864	0.196154
SY	chr22	rs5755921	36104730	C	-0.01097	0.003117	-0.01708	-0.004859	-3.519	0.000437	0.99195	0.189285
SY	chr22	rs5999974	36115897	C	-0.01077	0.003073	-0.01679	-0.004747	-3.505	0.0004606	0.976868	0.189285
SY	chr22	rs5999975	36115911	G	-0.01076	0.003072	-0.01678	-0.004743	-3.504	0.0004623	0.97934	0.189285
SY	chr6	rs4896067	134831486	T	0.01642	0.003958	0.008664	0.02418	4.149	3.39e-05	1	0.1875
SY	chr6	rs4243447	134834258	T	0.01558	0.003944	0.007848	0.02331	3.95	7.92e-05	1	0.1875
SY	chr6	rs4896068	134834538	G	0.01563	0.003983	0.007822	0.02344	3.924	8.82e-05	1	0.1875
SY	chr11	rs72914377	55508212	A	0.02088	0.0059	0.009311	0.03244	3.538	0.0004063	0.998609	0.1875
SY	chr3	rs3087465	30647160	A	-0.01341	0.00371	-0.02068	-0.006141	-3.615	0.000303	1	0.183333
SY	chr8	rs9297680	90597465	A	0.01118	0.003085	0.005138	0.01723	3.625	0.0002913	0.691207	0.174242
SY	chr13	rs7321801	77298157	C	0.0141	0.003947	0.006366	0.02184	3.573	0.0003561	1	0.1625
SY	chr13	rs2031942	77300214	A	0.01426	0.003946	0.006522	0.02199	3.613	0.0003055	1	0.1625
SY	chr11	rs654533	118587808	T	0.01147	0.002964	0.005663	0.01728	3.871	0.0001098	0.828978	0.160714
SY	chr11	rs545104	118591352	T	0.01162	0.003039	0.005662	0.01757	3.823	0.0001333	0.944166	0.160714
SY	chr11	rs530839	118591404	A	0.0119	0.003038	0.005945	0.01785	3.917	9.09e-05	0.863152	0.160714
SY	chr7	rs4222	7646687	A	-0.01175	0.003042	-0.01771	-0.005783	-3.861	0.0001142	0.841487	0.160714
SY	chr10	rs7896317	116139551	T	0.01201	0.003388	0.005368	0.01865	3.544	0.0003968	0.999993	0.154762
SY	chr20	rs416842	15639525	A	0.01316	0.003565	0.006171	0.02015	3.691	0.000226	0.999984	0.154167
SY	chr11	rs4754047	102434302	C	-0.01589	0.00404	-0.0238	-0.007968	-3.932	8.51e-05	0.999965	0.15
SY	chr6	rs12210753	134825313	A	0.01789	0.004119	0.009813	0.02596	4.342	1.44e-05	1	0.15
SY	chr12	rs10746054	106460001	G	0.01876	0.004882	0.009195	0.02833	3.844	0.000123	0.998651	0.140476
SY	chr18	rs1791317	57383880	T	0.01331	0.003705	0.006046	0.02057	3.592	0.0003312	0.999987	0.133929
SY	chr1	rs2172706	154669294	G	0.01346	0.003567	0.006467	0.02045	3.773	0.000163	1	0.133333
SY	chr11	rs10895313	102423657	A	-0.01517	0.004043	-0.02309	-0.007243	-3.751	0.0001777	1	0.133333
SY	chr11	rs2186763	102424545	G	-0.01531	0.00405	-0.02325	-0.007373	-3.78	0.000158	0.947027	0.133333
SY	chr11	rs7112899	102429357	G	-0.01561	0.004248	-0.02394	-0.007283	-3.674	0.0002407	0.592893	0.133333
SY	chr11	rs10791580	102429962	A	-0.01554	0.004051	-0.02348	-0.0076	-3.836	0.0001263	0.992836	0.133333
SY	chr12	rs1560761	106477437	G	0.02599	0.006269	0.0137	0.03828	4.146	3.44e-05	1	0.116667
SY	chr12	rs892270	106478826	T	0.02599	0.006269	0.0137	0.03828	4.146	3.44e-05	1	0.116667
SY	chr10	rs7911173	116139682	C	0.01178	0.00336	0.005199	0.01837	3.508	0.0004559	0.999995	0.10989
SY	chr2	rs4953059	44304115	G	0.01893	0.004576	0.009961	0.0279	4.137	3.57e-05	0.877264	0.100962
SY	chr6	rs12665096	134836588	A	0.01702	0.004761	0.007691	0.02636	3.575	0.000353	0.95886	0.0999999
SY	chr6	rs1884169	134838276	G	0.01704	0.004758	0.007718	0.02637	3.582	0.000344	1	0.0999999
SY	chr6	rs7757822	134838493	C	0.01783	0.00472	0.008578	0.02708	3.777	0.00016	1	0.0999999
SY	chr6	rs9321461	134838541	C	0.01783	0.00472	0.008578	0.02708	3.777	0.00016	1	0.0999999
SY	chr6	rs9321462	134838733	A	0.01704	0.004758	0.007718	0.02637	3.582	0.000344	1	0.0999999
SY	chr4	rs1458648	84660655	C	0.01934	0.005174	0.009201	0.02948	3.738	0.000187	0.922696	0.0666667
SY	chr1	rs7537497	5862001	T	-0.02157	0.006005	-0.03334	-0.009798	-3.592	0.0003315	1	0.05
SY	chr10	rs7090673	74050503	C	-0.01733	0.004833	-0.0268	-0.007858	-3.586	0.0003389	0.999294	0.05
SY	chr10	rs7088870	74053313	T	-0.01774	0.004915	-0.02737	-0.008108	-3.61	0.0003094	0.980882	0.05
SY	chr10	rs3998462	74054871	T	-0.01824	0.004993	-0.02802	-0.008451	-3.652	0.000262	0.999719	0.05
SY	chr10	rs6480615	74057642	C	-0.01766	0.004961	-0.02739	-0.007941	-3.561	0.000373	1	0.05
SY	chr10	rs6480616	74057844	C	-0.01731	0.004921	-0.02695	-0.007662	-3.517	0.0004401	1	0.05
SY	chr10	rs10762508	74058511	G	-0.01797	0.004974	-0.02772	-0.00822	-3.612	0.000306	1	0.05
SY	chr6	rs4318895	134837061	T	0.02244	0.006119	0.01045	0.03444	3.668	0.000247	0.818871	0.05
SY	chr6	rs2327474	134840433	A	0.02249	0.006179	0.01038	0.0346	3.639	0.000276	1	0.05
SY	chr6	rs6938621	134840948	C	0.02249	0.006179	0.01038	0.0346	3.639	0.000276	1	0.05
SY	chr6	rs9321463	134841143	G	0.02249	0.006179	0.01038	0.0346	3.639	0.000276	1	0.05
SY	chr1	rs11121042	5893492	T	-0.01746	0.004988	-0.02724	-0.007687	-3.501	0.000467	1	0.0345238
SY	chr1	rs28411274	5871141	A	-0.02345	0.006245	-0.03569	-0.01121	-3.755	0.0001754	1	0.0166667
SE	chr3	3:61548813:GGGGG	61548813	R	0.02044	0.005416	0.009824	0.03105	3.774	0.0001623	1	1
SE	chr5	5:125388146:AG_A	125388146	R	-0.01792	0.004806	-0.02734	-0.008502	-3.729	0.0001942	0.999997	0.964286
SE	chr3	3:61548813:GGGGG	61548813	R	0.02044	0.005416	0.009824	0.03105	3.774	0.0001623	1	0.928571
SE	chr3	3:61548813:GGGGG	61548813	R	0.02044	0.005416	0.009824	0.03105	3.774	0.0001623	1	0.892857
SE	chr5	5:118724982:G_GA	118724982	R	0.01371	0.003859	0.006146	0.02128	3.553	0.0003847	1	0.875
SE	chr3	3:61548813:GGGGG	61548813	R	0.02044	0.005416	0.009824	0.03105	3.774	0.0001623	1	0.821429
SE	chr5	5:125388146:AG_A	125388146	R	-0.01792	0.004806	-0.02734	-0.008502	-3.729	0.0001942	0.999997	0.821429
SE	chr11	rs28539424	55532513	G	0.02569	0.007149	0.01168	0.0397	3.594	0.0003289	1	0.821429
SE	chr17	17:65077770:GCTT_	65077770	R	0.01376	0.003903	0.006114	0.02141	3.527	0.0004244	1	0.807143
SE	chr17	17:65137113:GC_G	65137113	R	0.01405	0.003905	0.006397	0.0217	3.598	0.0003234	0.997696	0.807143
SE	chr2	2:60810077:G_GC	60810077	R	-0.01925	0.004697	-0.02846	-0.01005	-4.099	4.21e-05	1	0.767857
SE	chr1	rs629827	78893295	T	0.01429	0.003609	0.007221	0.02137	3.961	7.56e-05	0.999638	0.757143
SE	chr1	1:78925242:A_AG	78925242	I	-0.01328	0.003704	-0.02054	-0.006018	-3.585	0.0003403	0.99982	0.75
SE	chr3	rs74470612	10931581	C	0.02619	0.007331	0.01182	0.04056	3.572	0.000357	1	0.75
SE	chr3	rs76601118	10931828	C	0.0262	0.007327	0.01184	0.04057	3.577	0.0003512	1	0.75
SE	chr3	rs74932278	10933929	T	0.0265	0.007339	0.01211	0.04088	3.61	0.0003086	1	0.75
SE	chr3	rs79166163	10934507	G	0.0265	0.007339	0.01211	0.04088	3.61	0.0003086	0.998492	0.75
SE	chr4	4:62657943:TTTC_	62657943	R	-0.0133	0.003756	-0.02066	-0.005939	-3.541	0.0004012	0.988115	0.75
SE	chr5	5:118724982:G_GA	118724982	R	0.01371	0.003859	0.006146	0.02128	3.553	0.0003847	1	0.75
SE	chr10	rs12252038	73990224	A	-0.0198	0.005658	-0.03089	-0.008709	-3.499	0.0004705	0.997769	0.75
SE	chr12	rs1782952	85153565	C	-0.01274	0.003606	-0.01981	-0.005678	-3.535	0.0004118	0.534028	0.75
SE	chr12	rs1782931	85154063	T	-0.01274	0.003606	-0.01981	-0.005678	-3.535	0.0004118	0.999973	0.75
SE	chr17	rs4889898	77798404	A	0.01395	0.003721	0.006653	0.02124	3.748	0.0001802	0.999852	0.75
SE	chr17	17:77800533:AT_A	77800533	D	0.01353	0.003692	0.006298	0.02077	3.666	0.0002491	0.999967	0.75
SE	chr22	rs5760834	25479479	C	-0.01269	0.003618	-0.01978	-0.0056	-3.508	0.0004551	0.849022	0.733333
SE	chr7	rs7809758	50573333	G	0.01514	0.00419	0.006931	0.02335	3.614	0.0003039	1	0.708333
SE	chr7	rs68084860	155959561	A	-0.01388	0.003885	-0.0215	-0.00627	-3.574	0.000355	0.999868	0.708333
SE	chr2	rs10187615	159981697	C	0.01325	0.003728	0.005941	0.02055	3.554	0.0003831	1	0.7
SE	chr18	rs2953269	49447923	T	-0.0132	0.003661	-0.02038	-0.006025	-3.606	0.0003142	1	0.691666
SE	chr3	rs347146	32476661	G	-0.01398	0.003779	-0.02138	-0.006569	-3.698	0.0002191	0.991559	0.6875
SE	chr5	rs192225	118686083	T	0.01385	0.00376	0.006477	0.02121	3.683	0.0002328	1	0.6875
SE	chr7	rs12673190	152745940	A	-0.0131	0.003623	-0.0202	-0.006002	-3.617	0.0003009	0.998195	0.6875
SE	chr17	rs1696757	77800743	G	0.01374	0.003692	0.006499	0.02097	3.72	0.0002009	0.999985	0.6875
SE	chr18	rs11875133	23408380	G	-0.01784	0.004542	-0.02674	-0.008935	-3.927	8.71e-05	1	0.6875
SE	chr3	rs164218	32494854	C	-0.01329	0.003799	-0.02074	-0.00585	-3.5	0.0004691	1	0.675
SE	chr1	rs2224674	78902722	G	-0.01295	0.003715	-0.02023	-0.005665	-3.485	0.0004964	0.826826	0.666667
SE	chr1	rs1590312	78926346	T	-0.01334	0.003699	-0.02059	-0.006089	-3.606	0.000314	0.978286	0.666667
SE	chr1	rs10082040	78927013	C	-0.01334	0.003699	-0.02059	-0.006089	-3.606	0.000314	1	0.666667
SE	chr1	rs1581749	78927358	G	-0.0133	0.003697	-0.02055	-0.006056	-3.598	0.0003235	1	0.666667
SE	chr1	rs12031857	78930227	T	-0.0133	0.003697	-0.02055	-0.006056	-3.598	0.0003235	1	0.666667
SE	chr1	rs1332254	78932951	T	-0.0133	0.003697	-0.02055	-0.006056	-3.598	0.0003235	0.595285	0.666667
SE	chr2	rs1365778	145305277	G	-0.01718	0.003736	-0.0245	-0.009856	-4.598	4.36e-06	1	0.666667
SE	chr2	rs34698778	145310342	T	-0.0173	0.003738	-0.02463	-0.009979	-4.63	3.74e-06	0.999998	0.666667
SE	chr4	4:62701491:GA_G	62701491	R	-0.01348	0.003739	-0.02081	-0.006151	-3.605	0.000315	1	0.666667
SE	chr5	rs6888116	118659579	C	0.01308	0.003614	0.006	0.02017	3.62	0.0002969	1	0.666667
SE	chr8	8:97899821:ACT_A	97899821	D	0.01319	0.003708	0.005927	0.02046	3.559	0.000376	0.998715	0.666667
SE	chr10	rs7919980	73988654	T	-0.0198	0.005658	-0.03089	-0.008709	-3.499	0.0004705	0.999986	0.666667
SE	chr5	rs250304	118676921	G	0.01396	0.003691	0.006726	0.0212	3.782	0.0001572	1	0.6625
SE	chr5	rs250302	118677340	G	0.01447	0.003761	0.007101	0.02184	3.848	0.0001204	1	0.6625
SE	chr2	rs73971596	169143262	A	0.01313	0.003695	0.005884	0.02037	3.552	0.000385	0.826086	0.657143
SE	chr2	rs77343714	169160724	T	0.01371	0.003654	0.006553	0.02088	3.753	0.0001763	0.629638	0.657143
SE	chr2	rs13035035	3352505	T	0.01634	0.003774	0.008948	0.02374	4.331	1.51e-05	0.999957	0.654762
SE	chr2	rs35988121	3353102	T	0.01628	0.003773	0.008889	0.02368	4.316	1.62e-05	1	0.654762
SE	chr12	rs10862932	85166012	A	-0.01322	0.003599	-0.02027	-0.006166	-3.673	0.0002415	0.542137	0.641667
SE	chr2	rs1850437	169116027	A	0.01358	0.003601	0.00652	0.02063	3.771	0.0001646	1	0.633929
SE	chr2	rs2102807	169117008	T	0.01358	0.003599	0.006525	0.02063	3.773	0.0001631	0.981435	0.633929
SE	chr2	rs12470032	145380620	C	-0.01747	0.003822	-0.02496	-0.009982	-4.572	4.94e-06	0.99995	0.633333
SE	chr1	rs12740373	78842543	T	-0.01322	0.003785	-0.02063	-0.005799	-3.492	0.000483	0.999978	0.625
SE	chr1	rs28734794	218851834	A	0.01239	0.003549	0.005433	0.01934	3.491	0.0004851	0.966089	0.625
SE	chr2	rs264591	159975516	C	0.0134	0.003717	0.006118	0.02069	3.606	0.0003138	1	0.625
SE	chr2	rs264593	159977433	T	0.0132	0.003716	0.005913	0.02048	3.551	0.0003871	0.899361	0.625
SE	chr2	rs10185064	159981580	A	0.01324	0.003716	0.005959	0.02052	3.564	0.000369	1	0.625
SE	chr2	rs7566495	159983050	G	0.01324	0.003716	0.005962	0.02053	3.565	0.0003675	1	0.625
SE	chr2	rs6719385	159983785	G	0.01324	0.003716	0.005962	0.02053	3.565	0.0003675	0.999904	0.625
SE	chr2	rs6747831	159983831	G	0.01324	0.003716	0.005962	0.02053	3.565	0.0003675	0.999891	0.625
SE	chr3	rs342741	32497626	G	-0.0135	0.003772	-0.02089	-0.006104	-3.578	0.0003489	1	0.625
SE	chr4	rs13120555	25035573	C	-0.0149	0.004107	-0.02295	-0.006853	-3.629	0.0002876	1	0.625
SE	chr4	rs13126346	25035898	A	-0.0149	0.004107	-0.02295	-0.006853	-3.629	0.0002876	0.723112	0.625
SE	chr4	4:62701491:GA_G	62701491	R	-0.01348	0.003739	-0.02081	-0.006151	-3.605	0.000315	1	0.625
SE	chr4	rs78290816	72577888	T	0.02375	0.005922	0.01215	0.03536	4.011	6.13e-05	1	0.625
SE	chr4	rs16846893	72598411	C	0.01484	0.003942	0.007112	0.02256	3.764	0.0001688	0.732642	0.625
SE	chr4	4:72601541:GCTA_	72601541	D	0.02804	0.006214	0.01586	0.04022	4.512	6.56e-06	0.999146	0.625
SE	chr4	rs7696078	72601588	A	0.01541	0.003957	0.007649	0.02316	3.893	0.0001002	0.999146	0.625
SE	chr4	rs7666043	72601592	T	0.01541	0.003957	0.007649	0.02316	3.893	0.0001002	0.999146	0.625
SE	chr4	rs75225988	72603713	A	0.01516	0.003965	0.007383	0.02293	3.822	0.000134	0.922824	0.625
SE	chr4	4:96798939:TA_T	96798939	D	0.01602	0.004524	0.007153	0.02489	3.541	0.0004015	0.999989	0.625
SE	chr4	rs11733090	96799096	C	0.01602	0.004524	0.007153	0.02489	3.541	0.0004015	0.999525	0.625
SE	chr5	rs1895202	118669851	A	0.01299	0.003602	0.005933	0.02005	3.607	0.0003122	1	0.625
SE	chr5	rs160400	138063019	T	0.01964	0.005534	0.008797	0.03049	3.55	0.000389	0.954997	0.625
SE	chr5	rs160399	138063241	G	0.01976	0.005527	0.008926	0.03059	3.575	0.0003533	0.999866	0.625
SE	chr5	rs56739210	148870763	C	0.01518	0.003732	0.00787	0.0225	4.069	4.79e-05	1	0.625
SE	chr6	rs1566114	99629539	G	0.01285	0.003621	0.005753	0.01995	3.549	0.0003906	1	0.625
SE	chr7	rs255152	30761852	G	0.01461	0.003971	0.006831	0.0224	3.68	0.0002355	1	0.625
SE	chr7	rs255156	30764503	C	0.01545	0.003972	0.007666	0.02323	3.89	0.0001014	1	0.625
SE	chr7	rs255159	30767351	G	0.01523	0.003969	0.007447	0.023	3.836	0.0001263	1	0.625
SE	chr7	rs255161	30767733	G	0.01522	0.003966	0.007443	0.02299	3.837	0.0001261	1	0.625
SE	chr7	rs255168	30771189	T	0.0163	0.004011	0.008443	0.02417	4.065	4.88e-05	1	0.625
SE	chr7	rs7808025	50576903	A	0.01574	0.004219	0.007474	0.02401	3.731	0.0001923	0.999991	0.625
SE	chr12	rs78403052	53067917	A	-0.01619	0.004616	-0.02523	-0.00714	-3.507	0.0004573	0.990014	0.625
SE	chr12	12:53073471:C_CA	53073471	I	-0.01583	0.004515	-0.02468	-0.00698	-3.506	0.0004586	0.999998	0.625
SE	chr12	rs2171586	53074593	T	-0.01583	0.004515	-0.02468	-0.00698	-3.506	0.0004586	0.999688	0.625
SE	chr12	rs3759191	53075660	C	-0.01583	0.004515	-0.02468	-0.00698	-3.506	0.0004586	0.999994	0.625
SE	chr12	rs11170234	53079374	A	-0.01631	0.004522	-0.02517	-0.007449	-3.607	0.0003123	1	0.625
SE	chr12	rs1357091	53080215	T	-0.01631	0.004522	-0.02517	-0.007449	-3.607	0.0003123	1	0.625
SE	chr12	rs17118029	53080332	A	-0.01702	0.004627	-0.02608	-0.007947	-3.678	0.0002377	0.9929	0.625
SE	chr12	rs1567757	53082253	A	-0.01633	0.004523	-0.02519	-0.007465	-3.611	0.0003081	1	0.625
SE	chr13	rs72636863	92889627	G	0.02022	0.005246	0.009943	0.03051	3.855	0.0001168	0.544016	0.625
SE	chr15	rs17817896	34898868	A	-0.02377	0.006713	-0.03693	-0.01061	-3.541	0.0004019	0.999788	0.625
SE	chr15	rs62004947	34899478	T	-0.02379	0.006772	-0.03707	-0.01052	-3.513	0.0004459	0.999995	0.625
SE	chr15	rs17817908	34899743	T	-0.02369	0.006784	-0.03699	-0.0104	-3.492	0.0004823	0.875812	0.625
SE	chr18	rs16941840	23405908	C	-0.01761	0.004566	-0.02656	-0.008659	-3.856	0.0001164	0.989218	0.625
SE	chr4	rs4404561	134046930	A	-0.01553	0.004286	-0.02393	-0.00713	-3.624	0.0002931	0.999947	0.619048
SE	chr4	rs1507837	134052358	T	-0.01549	0.004288	-0.02389	-0.007085	-3.612	0.0003063	0.85892	0.619048
SE	chr4	rs10518629	134063235	T	-0.01559	0.004288	-0.024	-0.007189	-3.636	0.000279	0.971415	0.619048
SE	chr3	rs342734	32481070	T	-0.01368	0.003767	-0.02107	-0.0063	-3.632	0.0002834	1	0.6125
SE	chr3	rs13083665	46681373	A	-0.01345	0.003782	-0.02086	-0.006034	-3.555	0.0003807	0.573283	0.6125
SE	chr3	rs4683271	46684823	G	-0.01325	0.00371	-0.02053	-0.005982	-3.572	0.000357	0.999983	0.6125
SE	chr2	rs79898710	169156742	A	0.01383	0.003667	0.006639	0.02101	3.77	0.0001648	0.917287	0.607143
SE	chr6	rs79396948	148768995	A	0.0131	0.003673	0.005902	0.0203	3.567	0.0003643	1	0.607143
SE	chr6	rs7764408	148770177	A	0.01359	0.003678	0.006385	0.0208	3.696	0.0002211	0.998726	0.607143
SE	chr6	rs9377135	148772589	A	0.01322	0.003668	0.006027	0.0204	3.603	0.0003171	0.999416	0.607143
SE	chr1	rs10782665	78921860	T	-0.0133	0.003697	-0.02055	-0.006056	-3.598	0.0003235	0.79044	0.604167
SE	chr1	rs35166559	78935044	C	-0.01319	0.0037	-0.02044	-0.00594	-3.565	0.0003664	0.998681	0.604167
SE	chr12	rs7963029	85132245	T	-0.01268	0.003615	-0.01976	-0.005592	-3.507	0.0004571	0.999427	0.604167
SE	chr3	rs1581325	46691866	C	-0.01351	0.003725	-0.02081	-0.006205	-3.626	0.0002906	0.925148	0.6
SE	chr3	3:46692270:TA_T	46692270	D	-0.01344	0.003727	-0.02075	-0.006139	-3.607	0.0003125	0.791361	0.6
SE	chr3	rs4683259	46698538	C	-0.01303	0.003719	-0.02032	-0.005742	-3.504	0.0004618	1	0.6
SE	chr6	rs12660064	99627008	T	-0.01374	0.003564	-0.02073	-0.006757	-3.856	0.0001167	1	0.6
SE	chr6	rs66806258	99650803	A	-0.01474	0.003554	-0.02171	-0.007779	-4.149	3.4e-05	0.935484	0.6
SE	chr12	rs6490059	116809145	C	-0.01511	0.004148	-0.02324	-0.006985	-3.644	0.0002709	1	0.6
SE	chr16	rs12448625	87839745	C	-0.01458	0.003741	-0.02191	-0.007248	-3.897	9.84e-05	0.99985	0.6
SE	chr2	rs17741296	145326099	A	-0.01725	0.003735	-0.02457	-0.00993	-4.619	3.95e-06	0.999999	0.591666
SE	chr1	rs59198157	55272423	G	0.02106	0.005429	0.01042	0.0317	3.88	0.0001058	0.589736	0.583333
SE	chr1	rs4650548	78942490	G	-0.0145	0.003762	-0.02187	-0.007128	-3.855	0.000117	1	0.583333
SE	chr2	rs264660	159913942	A	0.01378	0.003726	0.006477	0.02108	3.698	0.0002191	0.793373	0.583333
SE	chr3	rs3792453	7656789	C	-0.01789	0.00507	-0.02783	-0.007954	-3.529	0.000421	0.943317	0.583333
SE	chr5	rs78063110	148866744	T	0.01362	0.003774	0.006224	0.02102	3.609	0.00031	1	0.583333
SE	chr6	rs58860179	148728790	T	-0.01482	0.00402	-0.0227	-0.006945	-3.687	0.0002288	1	0.583333
SE	chr7	rs4947584	50572709	T	0.01524	0.00419	0.007031	0.02345	3.638	0.0002771	0.999983	0.583333
SE	chr7	rs58612109	50573455	A	0.01533	0.004192	0.007117	0.02355	3.658	0.0002569	1	0.583333
SE	chr7	rs4717003	155961174	T	0.01939	0.00461	0.01036	0.02843	4.207	2.63e-05	1	0.583333
SE	chr7	rs12667492	155965552	A	0.01949	0.004614	0.01045	0.02853	4.224	2.44e-05	0.999932	0.583333
SE	chr11	rs4592430	132030757	T	0.01708	0.004742	0.007786	0.02638	3.602	0.000319	0.996316	0.583333
SE	chr12	rs4931349	30711821	C	-0.01481	0.004051	-0.02275	-0.006873	-3.657	0.0002578	0.991953	0.583333
SE	chr12	rs2741158	53071560	G	-0.01592	0.004513	-0.02476	-0.007075	-3.528	0.0004225	0.978929	0.575
SE	chr12	rs2171585	53074543	C	-0.01583	0.004515	-0.02468	-0.00698	-3.506	0.0004586	0.999509	0.575
SE	chr12	rs1357090	53080563	C	-0.01631	0.004522	-0.02517	-0.007449	-3.607	0.0003123	0.999996	0.575
SE	chr6	6:137141886:T_TC	137141886	R	0.0132	0.003616	0.006111	0.02028	3.65	0.0002647	1	0.571429
SE	chr6	6:137143980:G_GGG	137143980	R	0.01315	0.003615	0.006062	0.02023	3.637	0.0002784	0.999978	0.571429
SE	chr2	rs11127412	3338943	C	0.01593	0.003799	0.00848	0.02337	4.192	2.81e-05	1	0.571429
SE	chr2	rs35421756	169114387	C	0.01343	0.003601	0.006368	0.02048	3.729	0.0001945	0.737724	0.571429
SE	chr1	rs6678699	78934451	C	-0.01323	0.003699	-0.02048	-0.005975	-3.575	0.000353	1	0.5625
SE	chr2	rs2901066	60797896	C	-0.01788	0.004978	-0.02764	-0.008122	-3.591	0.0003317	1	0.5625
SE	chr2	rs1074138	60815325	T	-0.01915	0.004836	-0.02863	-0.009674	-3.96	7.58e-05	0.98698	0.5625
SE	chr2	rs13422579	60815837	T	-0.01866	0.004842	-0.02815	-0.009176	-3.855	0.000117	0.884021	0.5625
SE	chr2	rs13407968	60818941	T	-0.01853	0.004841	-0.02802	-0.00904	-3.827	0.000131	0.657612	0.5625
SE	chr2	rs1118518	60819913	C	-0.01853	0.004841	-0.02802	-0.00904	-3.827	0.000131	1	0.5625
SE	chr2	rs36096877	60820032	G	-0.01853	0.004841	-0.02802	-0.00904	-3.827	0.000131	1	0.5625
SE	chr2	rs1355307	60823192	G	-0.01824	0.004835	-0.02771	-0.008759	-3.771	0.000164	0.999995	0.5625
SE	chr2	rs13400637	60823805	C	-0.01824	0.004835	-0.02771	-0.008759	-3.771	0.000164	0.999849	0.5625
SE	chr2	rs11896316	60828295	G	-0.01842	0.004832	-0.02789	-0.008954	-3.813	0.0001388	0.999301	0.5625
SE	chr2	rs13399262	60828488	A	-0.01842	0.004832	-0.02789	-0.008954	-3.813	0.0001388	1	0.5625
SE	chr2	rs13402970	60829642	C	-0.01847	0.004824	-0.02792	-0.009014	-3.829	0.0001303	0.991089	0.5625
SE	chr2	rs13406977	60831064	A	-0.01888	0.004835	-0.02836	-0.009408	-3.906	9.5e-05	0.900524	0.5625
SE	chr2	rs35340748	60834696	A	-0.01781	0.004749	-0.02711	-0.008497	-3.749	0.0001792	0.656443	0.5625
SE	chr5	rs7703252	79666870	T	0.0146	0.003602	0.007535	0.02166	4.052	5.15e-05	0.992698	0.5625
SE	chr5	rs311598	138055159	T	0.01947	0.005533	0.008623	0.03031	3.518	0.0004376	0.999971	0.5625
SE	chr6	rs116342295	31140445	T	0.01375	0.003875	0.006158	0.02135	3.549	0.0003899	1	0.5625
SE	chr6	rs114836277	31140615	T	0.01375	0.003875	0.006158	0.02135	3.549	0.0003899	1	0.5625
SE	chr6	rs6926239	148721812	A	-0.01336	0.003811	-0.02083	-0.005888	-3.505	0.0004604	0.999939	0.5625
SE	chr6	rs12205284	148728533	T	-0.0137	0.003628	-0.02081	-0.006587	-3.776	0.0001613	1	0.5625
SE	chr6	rs73011342	148735687	A	-0.0155	0.004028	-0.0234	-0.007608	-3.849	0.00012	1	0.5625
SE	chr6	rs73011354	148743678	A	-0.01496	0.004018	-0.02283	-0.007083	-3.723	0.0001991	0.998014	0.5625
SE	chr10	rs1245579	73883550	T	-0.01681	0.004504	-0.02564	-0.007983	-3.732	0.0001915	0.813342	0.5625
SE	chr10	rs3780949	73886307	T	-0.0179	0.004538	-0.0268	-0.009007	-3.945	8.09e-05	0.997539	0.5625
SE	chr10	rs1668157	73906150	G	-0.0166	0.004502	-0.02542	-0.007775	-3.687	0.0002289	0.80036	0.5625
SE	chr12	rs61937412	116763559	A	0.01653	0.004727	0.007262	0.02579	3.496	0.0004755	1	0.5625
SE	chr16	rs79193256	79196230	C	-0.01625	0.004351	-0.02478	-0.007724	-3.735	0.0001893	0.841921	0.5625
SE	chr16	rs4843924	86292215	A	-0.01304	0.003566	-0.02003	-0.006055	-3.658	0.0002567	0.959183	0.5625
SE	chr16	rs9921644	86295390	A	-0.0135	0.003565	-0.02049	-0.006516	-3.788	0.0001537	0.999508	0.5625
SE	chr18	rs17082769	68204223	C	0.01619	0.004385	0.007596	0.02479	3.692	0.0002247	0.958032	0.5625
SE	chr18	rs117104427	68208357	C	0.01607	0.004383	0.007481	0.02466	3.667	0.000248	0.878966	0.5625
SE	chr18	rs112861078	68209006	G	0.01597	0.004383	0.007378	0.02456	3.643	0.0002716	0.994361	0.5625
SE	chr18	18:68233119:AACAG	68233119	D	0.01592	0.004378	0.007343	0.0245	3.637	0.0002781	0.997912	0.5625
SE	chr18	18:68252189:AAC_A	68252189	D	0.01551	0.004366	0.006955	0.02407	3.553	0.0003837	0.999842	0.5625
SE	chr18	rs79086044	68269974	T	0.01555	0.004363	0.006998	0.0241	3.564	0.0003682	0.98017	0.5625
SE	chr18	rs78727627	68337154	T	0.01531	0.004097	0.007285	0.02334	3.738	0.0001873	1	0.5625
SE	chr18	rs80106359	68348788	A	0.01514	0.004104	0.007098	0.02319	3.689	0.0002269	0.999554	0.5625
SE	chr9	rs7030727	8381926	A	-0.01267	0.003604	-0.01973	-0.005606	-3.516	0.0004423	0.636501	0.553571
SE	chr9	rs12553563	8382108	T	-0.01274	0.003604	-0.0198	-0.005671	-3.534	0.0004133	0.771139	0.553571
SE	chr3	rs164215	32498088	C	0.0126	0.003582	0.005584	0.01962	3.519	0.0004365	1	0.55
SE	chr3	rs11710586	46693457	G	-0.01307	0.003713	-0.02035	-0.005793	-3.52	0.0004345	1	0.55
SE	chr5	rs250303	118677093	G	0.01464	0.003759	0.00727	0.022	3.894	9.97e-05	1	0.55
SE	chr5	rs250309	118684602	T	0.0135	0.00379	0.006075	0.02093	3.563	0.00037	1	0.55
SE	chr5	rs76352267	148869994	C	0.01368	0.003772	0.006284	0.02107	3.626	0.0002907	1	0.55
SE	chr6	rs115681412	31140741	G	0.01405	0.003744	0.006712	0.02139	3.753	0.0001769	1	0.55
SE	chr6	rs7745052	99640610	A	-0.01454	0.00356	-0.02152	-0.007562	-4.084	4.49e-05	0.999987	0.55
SE	chr7	rs255158	30765053	C	0.01512	0.003968	0.00734	0.02289	3.81	0.0001406	1	0.55
SE	chr8	rs12677947	60214129	A	-0.01316	0.003581	-0.02018	-0.006142	-3.675	0.0002397	1	0.55
SE	chr8	8:60214615:ATTAT	60214615	D	-0.01314	0.00358	-0.02016	-0.006126	-3.671	0.0002439	0.907754	0.55
SE	chr8	rs12056673	60215512	T	-0.01313	0.003578	-0.02014	-0.006119	-3.67	0.0002446	0.9653	0.55
SE	chr8	8:60216956:G_GT	60216956	I	-0.01314	0.003579	-0.02016	-0.00613	-3.673	0.0002425	0.993489	0.55
SE	chr8	rs10481227	60218042	C	-0.01327	0.003579	-0.02029	-0.006257	-3.708	0.0002106	0.999998	0.55
SE	chr8	rs13439389	60220909	G	-0.01336	0.003577	-0.02037	-0.006348	-3.735	0.0001899	0.863951	0.55
SE	chr8	rs10093483	60230742	C	-0.01374	0.00358	-0.02076	-0.006723	-3.838	0.0001254	0.52131	0.55
SE	chr8	rs11995626	60269771	T	-0.01368	0.003593	-0.02072	-0.006637	-3.807	0.0001422	0.561182	0.55
SE	chr9	rs10977104	8437141	C	-0.01544	0.004121	-0.02352	-0.007366	-3.747	0.0001806	0.965688	0.55
SE	chr11	rs533510	86968909	C	-0.01315	0.00366	-0.02032	-0.005972	-3.592	0.0003313	0.648599	0.55
SE	chr6	rs2050713	137194033	C	-0.01397	0.003631	-0.02109	-0.006857	-3.848	0.0001202	1	0.541667
SE	chr6	rs9494591	137196695	A	-0.0139	0.003632	-0.02102	-0.006782	-3.828	0.0001308	0.933682	0.541667
SE	chr4	rs4263412	134046923	G	-0.01553	0.004286	-0.02393	-0.00713	-3.624	0.0002931	0.999947	0.535714
SE	chr6	6:151678315:TTTTG	151678315	R	-0.01239	0.003551	-0.01935	-0.005432	-3.49	0.000487	0.999999	0.535714
SE	chr6	6:151678315:TTTTG	151678315	R	-0.01239	0.003551	-0.01935	-0.005432	-3.49	0.000487	0.999999	0.535714
SE	chr16	rs59283035	87839322	G	-0.01312	0.003733	-0.02043	-0.005799	-3.513	0.0004461	0.561196	0.535714
SE	chr11	rs28539424	55532513	G	0.02569	0.007149	0.01168	0.0397	3.594	0.0003289	1	0.529762
SE	chr7	rs77635001	155955163	T	0.01939	0.00461	0.01036	0.02843	4.207	2.63e-05	0.999998	0.520833
SE	chr7	rs57615697	155962984	A	0.01949	0.004614	0.01045	0.02853	4.224	2.44e-05	1	0.520833
SE	chr2	rs11888929	3342302	G	0.01602	0.00381	0.008548	0.02348	4.203	2.67e-05	0.960791	0.508929
SE	chr2	rs35287502	3342324	G	0.01602	0.00381	0.008548	0.02348	4.203	2.67e-05	0.960791	0.508929
SE	chr2	rs7599308	3342362	G	0.01622	0.003816	0.008742	0.0237	4.251	2.17e-05	0.791036	0.508929
SE	chr1	rs10917476	19860840	G	-0.02467	0.006154	-0.03673	-0.01261	-4.009	6.18e-05	0.999999	0.5
SE	chr1	rs4425931	24927001	T	-0.01741	0.00486	-0.02694	-0.007889	-3.583	0.0003423	0.995069	0.5
SE	chr1	rs4378146	24927625	A	-0.01743	0.00486	-0.02696	-0.007905	-3.586	0.0003381	1	0.5
SE	chr1	rs12066113	24941790	A	-0.01732	0.004851	-0.02682	-0.007807	-3.569	0.0003609	0.992485	0.5
SE	chr1	rs9728894	24942878	A	-0.01732	0.004851	-0.02682	-0.007807	-3.569	0.0003609	0.994104	0.5
SE	chr1	1:24943800:TA_T	24943800	D	-0.01742	0.004851	-0.02693	-0.007913	-3.591	0.0003318	0.978191	0.5
SE	chr1	1:24945040:TA_T	24945040	D	-0.01742	0.004851	-0.02693	-0.007913	-3.591	0.0003318	0.995666	0.5
SE	chr1	rs9728165	24945312	G	-0.01705	0.004851	-0.02655	-0.00754	-3.514	0.0004445	0.991572	0.5
SE	chr1	rs74856630	54873675	G	-0.03017	0.008093	-0.04603	-0.0143	-3.727	0.0001953	1	0.5
SE	chr1	1:55080745:TAG_T	55080745	D	-0.01428	0.003857	-0.02184	-0.006725	-3.704	0.0002146	1	0.5
SE	chr1	rs77971467	55271730	T	0.0228	0.005847	0.01134	0.03426	3.899	9.78e-05	1	0.5
SE	chr1	rs72895754	55271845	T	0.02301	0.00584	0.01156	0.03445	3.939	8.28e-05	1	0.5
SE	chr1	rs7536433	78023173	T	0.01294	0.00359	0.005906	0.01998	3.605	0.0003146	1	0.5
SE	chr1	rs9787306	78070458	T	0.01369	0.003598	0.006639	0.02074	3.805	0.0001433	0.959133	0.5
SE	chr1	1:78925242:A_AG	78925242	I	-0.01328	0.003704	-0.02054	-0.006018	-3.585	0.0003403	0.99982	0.5
SE	chr1	rs4650549	78942542	C	-0.01422	0.003752	-0.02157	-0.006869	-3.791	0.0001518	1	0.5
SE	chr1	rs77478254	114706202	A	0.0139	0.003942	0.006171	0.02162	3.526	0.000426	0.999758	0.5
SE	chr1	rs2884605	114706507	T	0.01392	0.003941	0.00619	0.02164	3.531	0.000418	0.999996	0.5
SE	chr1	rs115179956	146644199	A	-0.01691	0.004245	-0.02523	-0.008589	-3.983	6.88e-05	0.977061	0.5
SE	chr1	rs2883434	146649084	C	-0.01667	0.004235	-0.02497	-0.008369	-3.936	8.38e-05	1	0.5
SE	chr1	rs12408738	198134647	T	0.02027	0.005755	0.008992	0.03155	3.522	0.000431	1	0.5
SE	chr1	rs34637130	198136710	T	0.02018	0.005762	0.008887	0.03147	3.502	0.0004648	1	0.5
SE	chr2	rs75575584	47393383	A	0.03291	0.007813	0.0176	0.04822	4.212	2.57e-05	1	0.5
SE	chr2	rs78439417	47400734	G	0.02853	0.007247	0.01432	0.04273	3.936	8.37e-05	1	0.5
SE	chr2	rs72810439	47406290	A	0.02411	0.006639	0.0111	0.03712	3.632	0.0002841	0.998578	0.5
SE	chr2	rs79439385	47439015	G	0.03351	0.008197	0.01745	0.04958	4.089	4.4e-05	0.957528	0.5
SE	chr2	rs35744461	60834663	T	-0.01906	0.004831	-0.02853	-0.00959	-3.945	8.07e-05	0.76502	0.5
SE	chr2	rs13399558	134043215	A	-0.01727	0.004902	-0.02687	-0.007661	-3.523	0.0004304	0.571528	0.5
SE	chr2	rs10189529	134043821	C	-0.01721	0.004911	-0.02684	-0.007586	-3.505	0.0004605	0.998292	0.5
SE	chr2	rs10496704	134044131	G	-0.01719	0.004807	-0.02661	-0.007769	-3.576	0.0003517	1	0.5
SE	chr3	rs1877380	9286736	T	-0.01648	0.004661	-0.02561	-0.007344	-3.536	0.0004103	1	0.5
SE	chr3	rs2648522	9292051	G	-0.01701	0.004664	-0.02615	-0.007871	-3.648	0.0002671	1	0.5
SE	chr3	rs2648521	9292368	T	-0.01695	0.00467	-0.02611	-0.007799	-3.63	0.0002861	1	0.5
SE	chr3	rs2648520	9292473	A	-0.01695	0.00467	-0.02611	-0.007799	-3.63	0.0002861	1	0.5
SE	chr3	rs6805868	9552350	A	0.02704	0.006822	0.01367	0.04042	3.964	7.46e-05	0.99716	0.5
SE	chr3	rs9825370	9553469	A	0.02728	0.006838	0.01388	0.04068	3.99	6.7e-05	0.972978	0.5
SE	chr3	rs7627871	9560038	T	0.02789	0.006733	0.01469	0.04108	4.142	3.5e-05	0.964731	0.5
SE	chr3	rs2648415	9561418	T	0.03058	0.006496	0.01784	0.04331	4.707	2.58e-06	0.999827	0.5
SE	chr3	rs2633796	9566863	T	0.03164	0.006663	0.01858	0.0447	4.748	2.11e-06	1	0.5
SE	chr3	rs9846242	9568136	C	0.02847	0.006702	0.01533	0.0416	4.248	2.2e-05	0.999615	0.5
SE	chr3	rs3821766	10941000	G	0.02831	0.006664	0.01524	0.04137	4.248	2.2e-05	0.999999	0.5
SE	chr3	rs78230936	10943949	A	0.02862	0.006666	0.01555	0.04168	4.293	1.8e-05	0.997001	0.5
SE	chr3	rs60878033	10948652	T	0.03007	0.006752	0.01683	0.0433	4.453	8.64e-06	1	0.5
SE	chr3	rs12637603	10950404	C	0.02866	0.006504	0.01591	0.04141	4.406	1.07e-05	1	0.5
SE	chr3	3:10956161:AG_A	10956161	D	0.02407	0.006356	0.01161	0.03652	3.787	0.0001544	0.999984	0.5
SE	chr3	3:10956161:AG_A	10956161	D	0.02407	0.006356	0.01161	0.03652	3.787	0.0001544	0.999984	0.5
SE	chr3	rs59127432	10957353	T	0.02239	0.006122	0.01039	0.03439	3.658	0.0002567	1	0.5
SE	chr3	rs79934507	35318739	A	0.03046	0.007548	0.01567	0.04526	4.036	5.51e-05	1	0.5
SE	chr3	rs2178325	35323447	A	0.03046	0.007548	0.01567	0.04526	4.036	5.51e-05	0.57901	0.5
SE	chr3	rs111730451	35327181	A	0.03063	0.007525	0.01589	0.04538	4.071	4.75e-05	0.999999	0.5
SE	chr3	rs815541	55516963	C	0.02394	0.00647	0.01126	0.03662	3.7	0.0002178	1	0.5
SE	chr3	rs141232360	107848134	T	-0.03136	0.007872	-0.04679	-0.01593	-3.983	6.88e-05	1	0.5
SE	chr3	rs79514300	118438905	T	0.02144	0.005654	0.01036	0.03252	3.792	0.000151	1	0.5
SE	chr3	rs78839204	118455207	C	0.02168	0.005655	0.01059	0.03276	3.833	0.0001278	0.986921	0.5
SE	chr3	rs79683096	118468919	G	0.02113	0.005659	0.01004	0.03222	3.734	0.0001902	0.982503	0.5
SE	chr3	rs77558688	118469028	T	0.02122	0.005666	0.01012	0.03233	3.746	0.0001817	0.925581	0.5
SE	chr3	rs16828860	118479483	G	0.02123	0.005654	0.01015	0.03231	3.755	0.0001748	1	0.5
SE	chr3	rs16828866	118479592	T	0.0217	0.005821	0.01029	0.03311	3.727	0.0001955	1	0.5
SE	chr4	rs900585	10947546	C	-0.01828	0.004756	-0.0276	-0.008961	-3.844	0.0001223	0.990973	0.5
SE	chr4	rs28811688	10949903	T	-0.01785	0.004753	-0.02716	-0.008534	-3.755	0.0001748	0.998067	0.5
SE	chr4	rs10222862	10950989	A	-0.01709	0.004781	-0.02646	-0.007721	-3.575	0.0003533	0.979499	0.5
SE	chr4	rs116942808	30452682	T	0.02485	0.005899	0.01328	0.03641	4.212	2.57e-05	0.955824	0.5
SE	chr4	rs3846325	149209374	A	-0.01638	0.004579	-0.02536	-0.007406	-3.577	0.0003503	0.929496	0.5
SE	chr4	rs10021848	149210464	G	-0.01638	0.004579	-0.02536	-0.007406	-3.577	0.0003503	0.669274	0.5
SE	chr4	rs62332049	149232698	C	-0.01663	0.004768	-0.02597	-0.007286	-3.488	0.0004902	1	0.5
SE	chr5	rs950788	79577760	G	0.01601	0.004584	0.007023	0.02499	3.492	0.0004831	0.997353	0.5
SE	chr5	rs10073581	111205268	C	0.02015	0.004818	0.01071	0.02959	4.182	2.94e-05	0.998303	0.5
SE	chr5	rs6594555	111215352	A	0.021	0.004822	0.01155	0.03045	4.355	1.35e-05	0.999303	0.5
SE	chr5	rs6594556	111215694	C	0.02105	0.004828	0.01159	0.03052	4.361	1.32e-05	0.997793	0.5
SE	chr5	5:111225963:CTG_C	111225963	D	0.01993	0.004806	0.01052	0.02935	4.148	3.4e-05	1	0.5
SE	chr5	rs6898198	111250276	T	0.0181	0.004744	0.008802	0.0274	3.815	0.0001375	0.999996	0.5
SE	chr5	rs6898801	111250615	G	0.01787	0.004725	0.008613	0.02713	3.783	0.0001565	1	0.5
SE	chr5	rs7704226	111251019	G	0.01731	0.00472	0.008061	0.02656	3.668	0.0002468	0.999998	0.5
SE	chr5	5:111254810:C_CA	111254810	I	0.01815	0.004743	0.008855	0.02745	3.827	0.0001313	0.982526	0.5
SE	chr5	rs12187912	111254864	T	0.01815	0.004743	0.008855	0.02745	3.827	0.0001313	0.585574	0.5
SE	chr5	rs160403	138058482	C	0.01963	0.00553	0.008789	0.03047	3.549	0.0003893	1	0.5
SE	chr5	rs825669	138066947	T	0.0195	0.005526	0.008674	0.03033	3.53	0.0004195	0.976625	0.5
SE	chr5	rs148070159	148847180	T	-0.02667	0.007346	-0.04106	-0.01227	-3.63	0.000286	0.796739	0.5
SE	chr5	rs72823546	148850866	A	-0.02706	0.00733	-0.04143	-0.01269	-3.691	0.0002252	1	0.5
SE	chr5	rs72823547	148851126	T	-0.02867	0.007388	-0.04315	-0.01419	-3.88	0.0001055	1	0.5
SE	chr5	rs414582	148851149	C	-0.0264	0.007247	-0.0406	-0.01219	-3.643	0.0002724	1	0.5
SE	chr5	rs55889117	148851950	A	-0.02585	0.007292	-0.04015	-0.01156	-3.545	0.0003955	0.999994	0.5
SE	chr5	rs353218	148857391	C	-0.02645	0.007288	-0.04073	-0.01216	-3.629	0.0002869	0.979033	0.5
SE	chr5	rs73320833	162630027	A	0.02704	0.007441	0.01245	0.04162	3.633	0.0002821	0.944069	0.5
SE	chr6	rs118063922	126057277	T	0.02572	0.007143	0.01172	0.03972	3.601	0.0003197	0.999999	0.5
SE	chr6	rs143278416	126078918	A	0.02544	0.007059	0.0116	0.03927	3.603	0.0003171	1	0.5
SE	chr6	rs3734640	126080169	A	0.0264	0.007176	0.01234	0.04047	3.68	0.0002359	1	0.5
SE	chr6	rs3734639	126080170	A	0.0264	0.007176	0.01234	0.04047	3.68	0.0002359	1	0.5
SE	chr6	rs6940469	126081612	A	0.02477	0.007045	0.01096	0.03858	3.516	0.000441	0.999999	0.5
SE	chr6	rs79045420	126086910	C	0.02493	0.007062	0.01109	0.03877	3.53	0.0004189	0.995422	0.5
SE	chr6	6:126087487:CAATG	126087487	D	0.02493	0.007062	0.01109	0.03877	3.53	0.0004189	1	0.5
SE	chr6	rs76531465	126090708	T	0.02493	0.007062	0.01109	0.03877	3.53	0.0004189	0.878529	0.5
SE	chr6	rs1268091	126096439	C	0.02468	0.007062	0.01084	0.03852	3.494	0.0004792	0.999999	0.5
SE	chr6	rs10457833	148727678	A	-0.01328	0.003809	-0.02075	-0.005817	-3.487	0.0004917	1	0.5
SE	chr6	rs4540281	148737042	C	-0.01584	0.004003	-0.02369	-0.007995	-3.957	7.68e-05	1	0.5
SE	chr6	rs79351429	148745383	A	-0.01487	0.004013	-0.02273	-0.007003	-3.705	0.0002133	1	0.5
SE	chr6	rs73011365	148745932	G	-0.01539	0.004012	-0.02325	-0.007526	-3.836	0.0001264	1	0.5
SE	chr6	rs34845949	148756658	C	-0.01356	0.003757	-0.02092	-0.006194	-3.609	0.0003104	1	0.5
SE	chr6	rs56404610	148765979	G	-0.01309	0.003707	-0.02036	-0.005823	-3.531	0.0004178	0.999998	0.5
SE	chr6	rs6920008	148771959	C	-0.01387	0.003613	-0.02095	-0.006787	-3.838	0.0001253	0.823499	0.5
SE	chr6	rs6940972	148772360	G	-0.01382	0.003612	-0.0209	-0.006736	-3.825	0.0001323	0.999958	0.5
SE	chr6	rs6941174	148772470	G	-0.01374	0.003614	-0.02082	-0.006654	-3.801	0.0001454	0.999494	0.5
SE	chr6	rs11155571	148772667	C	-0.01374	0.003614	-0.02082	-0.006654	-3.801	0.0001454	1	0.5
SE	chr7	rs255132	30749443	C	0.01452	0.00404	0.006601	0.02244	3.594	0.0003286	1	0.5
SE	chr7	rs1817074	50574012	C	0.01539	0.004188	0.007184	0.0236	3.676	0.0002396	0.998175	0.5
SE	chr7	rs2198144	50574254	C	0.01539	0.004188	0.007184	0.0236	3.676	0.0002396	0.997415	0.5
SE	chr7	rs4585697	50615840	G	0.01479	0.004139	0.006683	0.02291	3.575	0.0003537	0.732914	0.5
SE	chr7	7:93324814:C_CTC	93324814	I	-0.02374	0.006379	-0.03624	-0.01123	-3.721	0.0002005	0.897917	0.5
SE	chr7	rs2519620	93324824	G	-0.02366	0.00637	-0.03615	-0.01118	-3.715	0.0002053	0.897917	0.5
SE	chr7	rs10953321	100740633	G	-0.01962	0.005151	-0.02972	-0.009527	-3.809	0.0001408	0.999209	0.5
SE	chr7	rs67321422	100745790	A	-0.01916	0.005145	-0.02924	-0.009075	-3.724	0.000198	0.999815	0.5
SE	chr7	rs73404898	100746344	T	-0.01907	0.005149	-0.02916	-0.008976	-3.703	0.000215	1	0.5
SE	chr7	rs10953322	100746658	A	-0.01876	0.005147	-0.02884	-0.008667	-3.644	0.000271	1	0.5
SE	chr7	rs11980635	100747161	A	-0.0179	0.005128	-0.02795	-0.007845	-3.49	0.0004869	1	0.5
SE	chr7	rs57569772	100747419	A	-0.0179	0.005128	-0.02795	-0.007853	-3.491	0.0004842	1	0.5
SE	chr7	rs67568738	100749852	A	-0.01792	0.005134	-0.02798	-0.007854	-3.49	0.0004871	0.998139	0.5
SE	chr7	rs17166977	132939451	A	0.01826	0.004983	0.008493	0.02803	3.664	0.0002503	1	0.5
SE	chr7	rs73436962	132958235	T	0.01818	0.004904	0.008568	0.02779	3.707	0.0002119	0.712595	0.5
SE	chr7	rs17837631	155956815	T	0.01971	0.004622	0.01066	0.02877	4.265	2.03e-05	0.999992	0.5
SE	chr8	rs10105898	60212979	A	-0.01322	0.003581	-0.02024	-0.006201	-3.691	0.0002252	0.999906	0.5
SE	chr8	rs35899249	108390076	G	-0.02036	0.005795	-0.03172	-0.009004	-3.514	0.0004452	0.907741	0.5
SE	chr8	rs56693921	139501778	T	-0.02148	0.00547	-0.0322	-0.01076	-3.926	8.72e-05	0.900059	0.5
SE	chr8	rs10094716	139505444	G	-0.01793	0.004754	-0.02725	-0.00861	-3.771	0.0001642	0.62363	0.5
SE	chr8	rs74471499	139505951	A	-0.01813	0.005042	-0.02801	-0.008247	-3.595	0.0003266	0.999716	0.5
SE	chr8	rs1519378	139518937	G	-0.01809	0.004703	-0.02731	-0.008875	-3.847	0.0001209	0.691975	0.5
SE	chr8	rs1519379	139518938	C	-0.01809	0.004703	-0.02731	-0.008875	-3.847	0.0001209	0.691975	0.5
SE	chr8	rs79933827	139574097	G	-0.01878	0.00505	-0.02867	-0.008878	-3.718	0.0002028	0.999961	0.5
SE	chr8	rs28529179	139575037	C	-0.01898	0.005101	-0.02898	-0.008981	-3.721	0.0002007	0.993865	0.5
SE	chr9	rs76925076	128192524	G	0.0162	0.004648	0.007091	0.02531	3.486	0.0004949	0.985789	0.5
SE	chr9	rs74612132	128222446	C	0.01624	0.004651	0.007128	0.02536	3.493	0.0004818	0.562151	0.5
SE	chr9	rs10986773	128236652	T	0.01622	0.004647	0.007111	0.02533	3.49	0.0004864	0.999993	0.5
SE	chr9	rs76138731	128291621	C	0.01598	0.004477	0.007209	0.02476	3.57	0.0003599	0.999814	0.5
SE	chr9	rs140109499	128334510	G	0.01565	0.004482	0.006864	0.02443	3.491	0.0004842	1	0.5
SE	chr10	rs16932550	77437110	G	0.0181	0.004991	0.008318	0.02788	3.627	0.0002896	0.999752	0.5
SE	chr10	rs41470548	77445487	C	0.01814	0.00499	0.008358	0.02792	3.635	0.0002806	0.594405	0.5
SE	chr12	rs4931350	30712001	G	-0.0148	0.004051	-0.02274	-0.006864	-3.654	0.0002602	0.999943	0.5
SE	chr12	rs10843998	31857285	G	0.01862	0.005198	0.008436	0.02881	3.583	0.0003425	0.968386	0.5
SE	chr12	rs7956342	53080685	C	-0.01631	0.004522	-0.02517	-0.007449	-3.607	0.0003123	1	0.5
SE	chr14	rs8021172	57930607	G	-0.02955	0.007865	-0.04496	-0.01413	-3.757	0.0001737	0.966734	0.5
SE	chr14	rs268814	57960044	T	-0.02922	0.00804	-0.04497	-0.01346	-3.634	0.0002816	0.999971	0.5
SE	chr14	rs62003619	57993877	C	-0.02955	0.008117	-0.04546	-0.01364	-3.641	0.0002745	0.967077	0.5
SE	chr14	rs62003643	58003755	A	-0.02905	0.008142	-0.04501	-0.01309	-3.568	0.0003631	0.855449	0.5
SE	chr14	rs2069605	96715497	A	-0.02494	0.007131	-0.03891	-0.01096	-3.497	0.0004745	0.999824	0.5
SE	chr14	14:96718891:G_GA	96718891	I	-0.02612	0.007409	-0.04064	-0.0116	-3.526	0.000426	0.999454	0.5
SE	chr15	rs1902587	51657795	T	-0.01834	0.00506	-0.02826	-0.00842	-3.624	0.0002927	0.555619	0.5
SE	chr15	rs1902588	51657807	A	-0.01834	0.00506	-0.02826	-0.00842	-3.624	0.0002927	0.555619	0.5
SE	chr15	rs76431602	51659014	G	-0.01837	0.00507	-0.02831	-0.008431	-3.623	0.0002941	0.989141	0.5
SE	chr15	rs7174434	51660546	T	-0.01827	0.005076	-0.02822	-0.008323	-3.6	0.0003212	0.999987	0.5
SE	chr15	rs73395962	51660840	C	-0.01827	0.005076	-0.02822	-0.008323	-3.6	0.0003212	1	0.5
SE	chr15	rs12442627	51661109	G	-0.01815	0.005076	-0.0281	-0.008197	-3.575	0.0003537	1	0.5
SE	chr15	rs764530	51661542	A	-0.01815	0.005076	-0.0281	-0.008197	-3.575	0.0003537	1	0.5
SE	chr15	rs12438104	51662540	G	-0.01815	0.005076	-0.0281	-0.008197	-3.575	0.0003537	0.583867	0.5
SE	chr15	rs8025500	62390051	A	0.01536	0.004259	0.007008	0.0237	3.605	0.0003144	0.999999	0.5
SE	chr15	rs8024531	62390256	T	0.01501	0.004255	0.00667	0.02335	3.528	0.0004227	0.982262	0.5
SE	chr16	rs1421085	53800954	C	-0.02479	0.005397	-0.03537	-0.01422	-4.594	4.45e-06	0.999995	0.5
SE	chr16	rs11642015	53802494	T	-0.02492	0.005343	-0.03539	-0.01445	-4.663	3.18e-06	1	0.5
SE	chr16	rs62048402	53803223	A	-0.02496	0.005393	-0.03552	-0.01439	-4.628	3.78e-06	1	0.5
SE	chr16	rs1558902	53803574	A	-0.02496	0.005393	-0.03552	-0.01439	-4.628	3.78e-06	1	0.5
SE	chr16	rs56094641	53806453	G	-0.02496	0.005393	-0.03552	-0.01439	-4.628	3.78e-06	1	0.5
SE	chr16	rs7193144	53810686	C	-0.02447	0.00539	-0.03504	-0.01391	-4.541	5.73e-06	1	0.5
SE	chr16	rs62033400	53811788	G	-0.02454	0.005398	-0.03512	-0.01396	-4.546	5.59e-06	0.999969	0.5
SE	chr16	rs8063057	53812433	C	-0.02431	0.005391	-0.03488	-0.01375	-4.51	6.63e-06	0.999942	0.5
SE	chr16	rs17817449	53813367	G	-0.02431	0.005391	-0.03488	-0.01375	-4.51	6.63e-06	0.999788	0.5
SE	chr16	rs8043757	53813450	T	-0.02431	0.005391	-0.03488	-0.01375	-4.51	6.63e-06	0.999711	0.5
SE	chr16	rs9935401	53816838	A	-0.02462	0.005393	-0.03519	-0.01405	-4.564	5.12e-06	0.805764	0.5
SE	chr16	rs3751812	53818460	T	-0.02444	0.005397	-0.03502	-0.01386	-4.529	6.06e-06	1	0.5
SE	chr16	rs56313538	53818834	G	-0.02443	0.005396	-0.035	-0.01385	-4.527	6.1e-06	0.999998	0.5
SE	chr16	rs9936385	53819169	C	-0.02455	0.005388	-0.03511	-0.01399	-4.556	5.32e-06	1	0.5
SE	chr16	rs9923233	53819198	C	-0.02455	0.005388	-0.03511	-0.01399	-4.556	5.32e-06	1	0.5
SE	chr16	rs55762672	74032738	C	-0.02014	0.005594	-0.03111	-0.009179	-3.601	0.0003203	0.999746	0.5
SE	chr16	rs72787336	74035403	C	-0.02303	0.005735	-0.03427	-0.01179	-4.016	5.99e-05	0.994106	0.5
SE	chr16	rs11648460	84266792	C	0.01966	0.004886	0.01009	0.02924	4.025	5.78e-05	1	0.5
SE	chr16	rs11646443	84270476	A	0.02738	0.00656	0.01452	0.04024	4.174	3.04e-05	1	0.5
SE	chr16	rs1615411	86295605	C	-0.01314	0.003565	-0.02013	-0.006151	-3.685	0.0002305	0.999931	0.5
SE	chr16	rs66951235	87844283	G	-0.01345	0.003856	-0.02101	-0.005892	-3.488	0.0004909	0.981143	0.5
SE	chr17	rs12600832	32679760	G	0.02222	0.005767	0.01091	0.03352	3.852	0.0001184	0.614847	0.5
SE	chr17	rs12602223	32679826	T	0.02139	0.005797	0.01002	0.03275	3.689	0.0002273	0.835164	0.5
SE	chr17	17:32682352:CT_C	32682352	D	0.02112	0.005883	0.009586	0.03265	3.589	0.0003345	0.575652	0.5
SE	chr17	rs72827017	32682607	C	0.02243	0.005766	0.01113	0.03374	3.891	0.0001011	0.986208	0.5
SE	chr17	rs3136674	32682616	C	0.02243	0.005766	0.01113	0.03374	3.891	0.0001011	0.986208	0.5
SE	chr17	rs16969538	32691508	A	0.02033	0.005554	0.009448	0.03122	3.661	0.0002536	0.998822	0.5
SE	chr17	rs72827032	32694839	A	0.02023	0.005532	0.009391	0.03108	3.658	0.0002569	0.858197	0.5
SE	chr18	rs72906033	7278113	G	0.02097	0.005969	0.009272	0.03267	3.513	0.0004464	0.951278	0.5
SE	chr18	rs1941232	23408770	C	-0.01792	0.004535	-0.02681	-0.009032	-3.951	7.87e-05	0.947714	0.5
SE	chr18	18:64539565:T_TTA	64539565	I	-0.01753	0.004589	-0.02653	-0.008536	-3.82	0.0001349	0.982319	0.5
SE	chr18	rs2162431	64577360	C	-0.01782	0.004608	-0.02685	-0.00879	-3.867	0.0001113	0.92453	0.5
SE	chr21	rs7280369	42762363	C	-0.02492	0.006686	-0.03803	-0.01182	-3.728	0.000195	0.707611	0.5
SE	chr21	rs67900830	44615872	A	0.02442	0.006335	0.012	0.03684	3.855	0.0001171	1	0.5
SE	chr21	rs35262822	44616883	G	0.02421	0.006323	0.01182	0.03661	3.829	0.0001298	0.999989	0.5
SE	chr21	rs2212838	44618563	C	0.02411	0.006307	0.01175	0.03647	3.823	0.0001334	0.999999	0.5
SE	chr21	rs8131251	44620141	T	0.02423	0.006309	0.01187	0.0366	3.841	0.0001239	0.99327	0.5
SE	chr21	rs13052510	44624291	T	0.02455	0.006337	0.01212	0.03697	3.873	0.0001086	0.764251	0.5
SE	chr22	rs11280149	25481738	D	-0.01369	0.003691	-0.02092	-0.006452	-3.708	0.000211	0.529088	0.5
SE	chr3	rs3804879	7641542	T	-0.01877	0.005099	-0.02876	-0.008771	-3.68	0.0002354	0.550673	0.483334
SE	chr1	rs55723940	55272521	G	0.01908	0.005371	0.008552	0.02961	3.552	0.0003852	0.977913	0.458334
SE	chr1	rs6666034	55272643	G	0.01911	0.005368	0.008585	0.02963	3.559	0.0003748	1	0.458334
SE	chr1	rs6704141	77932095	T	-0.01299	0.003612	-0.02007	-0.005906	-3.595	0.0003273	0.999899	0.458334
SE	chr7	rs12669731	155966041	T	0.0196	0.004617	0.01055	0.02864	4.245	2.23e-05	0.999985	0.45
SE	chr9	rs10819055	128287989	C	0.0159	0.004404	0.007267	0.02453	3.61	0.0003089	0.998133	0.45
SE	chr12	rs936958	53070145	A	-0.01592	0.004513	-0.02476	-0.007075	-3.528	0.0004225	0.994734	0.45
SE	chr18	rs2920495	55901286	C	0.01637	0.004284	0.007969	0.02476	3.82	0.0001348	0.984494	0.45
SE	chr2	rs1111657	3340094	G	0.01285	0.003601	0.005788	0.0199	3.567	0.0003638	0.99996	0.442857
SE	chr1	rs41268773	24935444	C	-0.01781	0.004861	-0.02733	-0.008278	-3.663	0.0002517	0.99995	0.4375
SE	chr1	rs4477213	24945574	T	-0.01705	0.004851	-0.02655	-0.00754	-3.514	0.0004445	1	0.4375
SE	chr1	rs4487976	24945655	C	-0.01703	0.004851	-0.02654	-0.007524	-3.511	0.0004502	1	0.4375
SE	chr1	rs112383693	55271935	G	0.02301	0.00584	0.01156	0.03445	3.939	8.28e-05	1	0.4375
SE	chr3	rs648872	55519857	A	0.02327	0.006468	0.01059	0.03595	3.598	0.000324	1	0.4375
SE	chr5	rs114907779	162633890	A	0.02735	0.007423	0.0128	0.0419	3.684	0.0002316	0.990453	0.4375
SE	chr5	rs7719413	162635981	G	0.02747	0.007427	0.01291	0.04202	3.698	0.0002193	0.803221	0.4375
SE	chr5	rs55742337	162637141	C	0.02747	0.007427	0.01291	0.04202	3.698	0.0002193	0.733307	0.4375
SE	chr7	rs77998162	155966746	G	0.0196	0.004617	0.01055	0.02864	4.245	2.23e-05	0.999991	0.4375
SE	chr9	rs75627549	128318890	G	0.01858	0.005085	0.008617	0.02855	3.655	0.00026	0.999766	0.4375
SE	chr9	rs10986804	128336982	T	0.01565	0.004482	0.006864	0.02443	3.491	0.0004842	0.948852	0.4375
SE	chr16	rs2216758	57157035	G	0.01339	0.003598	0.00634	0.02044	3.722	0.0001995	0.995161	0.4375
SE	chr2	rs420643	159963320	C	0.01329	0.003681	0.006078	0.02051	3.611	0.0003078	0.999996	0.428571
SE	chr2	rs264587	159966767	A	0.01349	0.003714	0.006215	0.02077	3.633	0.0002822	0.999262	0.428571
SE	chr2	rs171934	159968003	T	0.01349	0.003714	0.006215	0.02077	3.633	0.0002822	1	0.428571
SE	chr7	rs255138	30752207	C	0.01456	0.004041	0.006643	0.02248	3.604	0.0003164	0.99992	0.428571
SE	chr6	rs9321574	137137826	C	0.01313	0.003613	0.006047	0.02021	3.634	0.0002821	0.999999	0.428571
SE	chr6	rs1998164	137140077	A	0.01285	0.003618	0.005763	0.01994	3.553	0.0003838	0.984714	0.428571
SE	chr6	rs6919857	137140454	C	0.01293	0.003615	0.005844	0.02001	3.577	0.000351	0.676202	0.428571
SE	chr6	rs3757167	137140993	T	0.01313	0.003614	0.006043	0.02021	3.632	0.0002838	0.917197	0.428571
SE	chr6	rs3757169	137142946	G	0.01315	0.003615	0.006062	0.02023	3.637	0.0002784	1	0.428571
SE	chr6	rs9376235	137144638	A	0.01305	0.003617	0.005961	0.02014	3.608	0.0003115	1	0.428571
SE	chr6	rs9385775	137144920	C	0.013	0.003616	0.005915	0.02009	3.595	0.0003266	0.587674	0.428571
SE	chr6	rs9494578	137153655	T	0.01269	0.003622	0.005589	0.01979	3.503	0.0004641	1	0.428571
SE	chr6	rs9494579	137153974	C	0.01271	0.00362	0.005619	0.01981	3.512	0.0004482	0.999987	0.428571
SE	chr3	rs877680	46702471	A	-0.01332	0.003667	-0.0205	-0.006128	-3.631	0.0002851	1	0.416667
SE	chr3	rs877681	46702573	C	-0.01311	0.003676	-0.02032	-0.005909	-3.567	0.0003636	1	0.416667
SE	chr1	rs4567235	24926893	T	-0.01741	0.00486	-0.02694	-0.007889	-3.583	0.0003423	0.995069	0.416666
SE	chr1	rs9727026	24937446	G	-0.01787	0.004861	-0.0274	-0.008345	-3.677	0.0002384	0.993772	0.416666
SE	chr1	rs12066119	24941854	A	-0.01727	0.004846	-0.02677	-0.007772	-3.564	0.000369	0.966464	0.416666
SE	chr1	rs9727359	24942470	T	-0.01732	0.004851	-0.02682	-0.007807	-3.569	0.0003609	0.999997	0.416666
SE	chr2	rs79215958	169163422	C	0.01385	0.003658	0.006681	0.02102	3.786	0.0001544	0.736584	0.416666
SE	chr3	rs74279959	10949685	A	0.03094	0.00666	0.01789	0.044	4.646	3.46e-06	1	0.416666
SE	chr4	rs7677525	72417648	T	-0.02158	0.004838	-0.03106	-0.0121	-4.46	8.35e-06	0.998763	0.416666
SE	chr7	rs10245093	93327479	G	-0.02334	0.006681	-0.03644	-0.01025	-3.494	0.0004802	0.7562	0.416666
SE	chr7	rs9641125	93328175	G	-0.02515	0.006736	-0.03835	-0.01195	-3.734	0.0001903	0.701089	0.416666
SE	chr7	rs2237683	107559137	G	-0.01441	0.0041	-0.02245	-0.006375	-3.515	0.0004436	0.999507	0.416666
SE	chr8	rs79684040	139558753	A	-0.01957	0.005044	-0.02946	-0.009684	-3.88	0.0001057	1	0.416666
SE	chr10	rs7918833	73987892	G	-0.0198	0.005658	-0.03089	-0.008709	-3.499	0.0004705	0.973851	0.416666
SE	chr10	rs4933736	94471595	C	0.01771	0.004085	0.009701	0.02571	4.335	1.48e-05	0.980852	0.416666
SE	chr17	rs72827014	32681871	G	0.02243	0.005766	0.01113	0.03374	3.891	0.0001011	1	0.416666
SE	chr1	1:55080745:TAG_T	55080745	D	-0.01428	0.003857	-0.02184	-0.006725	-3.704	0.0002146	1	0.4
SE	chr5	rs250309	118684602	T	0.0135	0.00379	0.006075	0.02093	3.563	0.00037	1	0.4
SE	chr6	rs35774187	148759934	G	-0.0143	0.003781	-0.02171	-0.00689	-3.782	0.0001569	1	0.4
SE	chr22	rs11280149	25481738	D	-0.01369	0.003691	-0.02092	-0.006452	-3.708	0.000211	0.529088	0.4
SE	chr2	rs59799670	3315522	G	0.01267	0.003621	0.005576	0.01977	3.5	0.0004693	0.87427	0.392857
SE	chr2	rs56240155	3316021	G	0.01275	0.003621	0.005658	0.01985	3.523	0.0004309	0.992627	0.392857
SE	chr2	rs61533650	3316305	T	0.01275	0.003621	0.005658	0.01985	3.523	0.0004309	0.99545	0.392857
SE	chr2	rs28488309	3329609	C	0.01293	0.003613	0.005844	0.02001	3.577	0.0003499	0.998171	0.392857
SE	chr2	rs12611865	3329678	C	0.01293	0.003613	0.005844	0.02001	3.577	0.0003499	0.99266	0.392857
SE	chr2	rs1986479	3339767	C	0.01291	0.0036	0.005859	0.01997	3.587	0.0003369	0.999999	0.392857
SE	chr3	rs3804880	7641515	T	-0.01795	0.005119	-0.02798	-0.007915	-3.506	0.0004582	0.564464	0.3875
SE	chr10	rs5015480	94465559	C	0.01618	0.00449	0.007379	0.02498	3.603	0.0003168	0.517924	0.378572
SE	chr10	rs11187139	94466427	T	0.01615	0.00449	0.007349	0.02495	3.597	0.0003249	0.777386	0.378572
SE	chr1	rs76584732	55272179	C	0.02241	0.005845	0.01096	0.03387	3.835	0.0001272	0.995712	0.375
SE	chr3	rs78533932	118420353	T	0.02032	0.005692	0.009167	0.03148	3.571	0.0003591	0.961743	0.375
SE	chr3	rs80224926	118458954	A	0.02152	0.005655	0.01043	0.0326	3.805	0.0001433	0.990336	0.375
SE	chr4	rs10222918	10949182	C	-0.01786	0.004752	-0.02717	-0.008545	-3.758	0.000173	0.99981	0.375
SE	chr5	rs12109986	35155671	C	0.02997	0.008184	0.01393	0.04601	3.662	0.0002521	0.600378	0.375
SE	chr5	rs77670344	162633888	T	0.02735	0.007423	0.0128	0.0419	3.684	0.0002316	0.990453	0.375
SE	chr6	rs9345593	65760585	C	-0.01974	0.005457	-0.03044	-0.009046	-3.618	0.0003	0.849938	0.375
SE	chr7	rs67947224	100744915	A	-0.01962	0.005151	-0.02972	-0.009527	-3.809	0.0001408	1	0.375
SE	chr7	rs12673732	100746359	C	-0.01978	0.005166	-0.0299	-0.00965	-3.828	0.0001307	1	0.375
SE	chr7	rs11973843	100747140	C	-0.0179	0.005128	-0.02795	-0.007845	-3.49	0.0004869	1	0.375
SE	chr9	rs10986770	128222458	C	0.01624	0.004651	0.007128	0.02536	3.493	0.0004818	0.562151	0.375
SE	chr9	rs10986805	128337487	T	0.01565	0.004482	0.006864	0.02443	3.491	0.0004842	0.971974	0.375
SE	chr9	rs10986808	128338742	T	0.01848	0.005085	0.008518	0.02845	3.635	0.0002802	0.942112	0.375
SE	chr12	rs7295568	31867856	C	0.01859	0.005195	0.008403	0.02877	3.578	0.0003497	0.999815	0.375
SE	chr12	rs11051550	31885663	G	0.01884	0.005322	0.008413	0.02927	3.541	0.0004021	1	0.375
SE	chr16	rs55872725	53809123	T	-0.02509	0.005394	-0.03566	-0.01452	-4.651	3.37e-06	1	0.375
SE	chr16	rs7187250	53810546	A	-0.02447	0.00539	-0.03504	-0.01391	-4.541	5.73e-06	1	0.375
SE	chr16	rs62033399	53810943	T	-0.02447	0.00539	-0.03504	-0.01391	-4.541	5.73e-06	0.99997	0.375
SE	chr16	rs17817497	53815435	C	-0.02462	0.005393	-0.03519	-0.01405	-4.564	5.12e-06	1	0.375
SE	chr16	rs8050136	53816275	A	-0.02462	0.005393	-0.03519	-0.01405	-4.564	5.12e-06	0.973888	0.375
SE	chr16	rs8051591	53816752	G	-0.02472	0.005392	-0.03529	-0.01415	-4.585	4.65e-06	0.997743	0.375
SE	chr16	rs9923312	53819367	A	-0.02455	0.005388	-0.03511	-0.01399	-4.556	5.32e-06	0.999999	0.375
SE	chr21	rs111430496	44618029	G	0.02411	0.006307	0.01175	0.03647	3.823	0.0001334	0.867064	0.375
SE	chr21	21:44622383:GAC_G	44622383	D	0.02455	0.006337	0.01212	0.03697	3.873	0.0001086	1	0.375
SE	chr7	rs6592961	50572890	A	0.01575	0.00422	0.007476	0.02402	3.732	0.000192	1	0.366667
SE	chr10	rs10786053	94474097	G	0.0164	0.004237	0.008093	0.0247	3.87	0.00011	0.838513	0.366667
SE	chr10	rs10882105	94474111	C	0.01644	0.004237	0.008133	0.02474	3.88	0.0001058	0.896483	0.366667
SE	chr2	rs264636	159957058	T	0.01325	0.003705	0.005985	0.02051	3.575	0.0003531	0.967448	0.366071
SE	chr2	rs369552	159963319	G	0.01329	0.003681	0.006078	0.02051	3.611	0.0003078	0.999996	0.366071
SE	chr2	rs396044	159965606	C	0.01349	0.003714	0.006215	0.02077	3.633	0.0002822	1	0.366071
SE	chr2	rs7595446	159966048	A	0.01349	0.003714	0.006215	0.02077	3.633	0.0002822	0.999287	0.366071
SE	chr2	rs7595765	159966308	A	0.01349	0.003714	0.006215	0.02077	3.633	0.0002822	1	0.366071
SE	chr2	rs7595768	159966314	A	0.01308	0.0037	0.005828	0.02033	3.535	0.0004113	1	0.366071
SE	chr2	rs264586	159967513	T	0.01349	0.003714	0.006215	0.02077	3.633	0.0002822	1	0.366071
SE	chr2	rs264581	159971363	A	0.01349	0.003714	0.006215	0.02077	3.633	0.0002822	0.875544	0.366071
SE	chr2	rs264580	159972224	T	0.01349	0.003714	0.006215	0.02077	3.633	0.0002822	0.847993	0.366071
SE	chr6	rs3812162	7911702	G	-0.01583	0.004478	-0.02461	-0.007052	-3.535	0.0004118	1	0.354166
SE	chr9	rs17781195	24067285	C	-0.01336	0.003695	-0.0206	-0.006116	-3.615	0.0003027	0.789	0.35
SE	chr3	rs1520488	46677459	C	-0.01354	0.003707	-0.0208	-0.00627	-3.651	0.0002633	0.923376	0.345238
SE	chr5	rs3813309	118690998	A	0.0135	0.003773	0.006107	0.0209	3.579	0.0003481	1	0.345238
SE	chr13	rs7333422	31593237	A	-0.01467	0.003576	-0.02168	-0.007661	-4.103	4.15e-05	0.999962	0.345238
SE	chr13	rs4942656	31593489	A	-0.0148	0.003576	-0.02181	-0.007791	-4.139	3.55e-05	0.810452	0.345238
SE	chr4	rs2122641	62698329	T	-0.01325	0.00374	-0.02058	-0.005915	-3.541	0.0004013	0.999992	0.339286
SE	chr4	rs2345041	62698357	G	-0.01325	0.00374	-0.02058	-0.005915	-3.541	0.0004013	0.999335	0.339286
SE	chr3	3:118474184:AC_A	118474184	D	0.02146	0.005816	0.01006	0.03286	3.69	0.0002267	0.99967	0.333334
SE	chr16	rs9972653	53814363	T	-0.02443	0.005391	-0.035	-0.01387	-4.532	5.96e-06	0.999655	0.333334
SE	chr1	rs11590110	19848723	C	-0.02073	0.00594	-0.03238	-0.009092	-3.491	0.0004856	0.525139	0.333333
SE	chr1	1:24943799:TTA_T	24943799	D	-0.01742	0.004851	-0.02693	-0.007913	-3.591	0.0003318	0.928222	0.333333
SE	chr3	rs77983988	35300488	C	0.03028	0.007728	0.01514	0.04543	3.918	9.02e-05	0.802571	0.333333
SE	chr3	rs76727721	35334202	G	0.03063	0.007525	0.01589	0.04538	4.071	4.75e-05	0.99821	0.333333
SE	chr3	rs78690016	35366960	C	0.02637	0.007569	0.01153	0.0412	3.484	0.0004979	1	0.333333
SE	chr3	rs7373994	46701114	G	-0.01316	0.003735	-0.02048	-0.00584	-3.524	0.0004288	1	0.333333
SE	chr7	rs10274663	93327394	T	-0.02485	0.006733	-0.03805	-0.01166	-3.691	0.0002254	0.7562	0.333333
SE	chr10	rs77919471	73529329	G	-0.01256	0.003589	-0.01959	-0.005525	-3.499	0.0004703	1	0.333333
SE	chr15	rs58440455	51656704	T	-0.0181	0.005133	-0.02816	-0.00804	-3.526	0.0004247	0.991777	0.333333
SE	chr15	rs60416842	51658638	G	-0.01837	0.005065	-0.0283	-0.008448	-3.628	0.0002883	0.617766	0.333333
SE	chr15	rs16964303	51660029	A	-0.01827	0.005076	-0.02822	-0.008323	-3.6	0.0003212	0.913591	0.333333
SE	chr17	rs78188167	32682111	A	0.02243	0.005766	0.01113	0.03374	3.891	0.0001011	0.664801	0.333333
SE	chr1	rs278846	78153501	C	0.01393	0.003578	0.006917	0.02094	3.893	0.0001001	1	0.321429
SE	chr8	rs4734250	91591239	C	-0.0144	0.004001	-0.02224	-0.006555	-3.598	0.000323	0.997825	0.321429
SE	chr7	rs67455869	155963620	T	-0.01422	0.003894	-0.02185	-0.006583	-3.651	0.000264	0.994581	0.316667
SE	chr4	rs736831	25033008	A	-0.01483	0.004107	-0.02288	-0.006776	-3.61	0.000309	1	0.314285
SE	chr4	rs9998234	25033280	T	-0.0149	0.004107	-0.02295	-0.006853	-3.629	0.0002876	1	0.314285
SE	chr4	rs10001303	25034175	T	-0.0149	0.004107	-0.02295	-0.006853	-3.629	0.0002876	1	0.314285
SE	chr3	3:9294163:TA_T	9294163	D	-0.01708	0.004664	-0.02622	-0.007937	-3.662	0.0002529	0.62229	0.3125
SE	chr18	rs1510043	68337708	C	0.01543	0.004006	0.007581	0.02328	3.852	0.0001183	0.991418	0.303571
SE	chr3	rs9823342	9548704	G	0.02761	0.006847	0.01418	0.04103	4.032	5.62e-05	0.999972	0.3
SE	chr21	rs35216461	44614253	G	0.02442	0.006335	0.012	0.03684	3.855	0.0001171	0.983595	0.3
SE	chr3	rs76030853	10940221	G	0.02822	0.006655	0.01518	0.04127	4.241	2.26e-05	0.780036	0.291666
SE	chr3	rs1520489	46677519	G	-0.01354	0.003707	-0.0208	-0.00627	-3.651	0.0002633	0.968903	0.291666
SE	chr3	rs4234464	46679675	A	-0.01333	0.003722	-0.02062	-0.006034	-3.581	0.0003449	0.993875	0.291666
SE	chr3	rs1607737	46681846	G	-0.01313	0.003719	-0.02042	-0.005843	-3.531	0.0004173	1	0.291666
SE	chr3	rs950190	46683377	C	-0.01316	0.003719	-0.02044	-0.005867	-3.538	0.000407	1	0.291666
SE	chr3	rs4683256	46683617	T	-0.01316	0.003719	-0.02044	-0.005867	-3.538	0.000407	0.85123	0.291666
SE	chr3	rs9845998	46683710	G	-0.01316	0.003719	-0.02044	-0.005867	-3.538	0.000407	0.830428	0.291666
SE	chr3	rs7644072	46684560	C	-0.01339	0.003704	-0.02065	-0.006126	-3.614	0.0003045	0.996301	0.291666
SE	chr3	rs6442011	46685722	C	-0.01346	0.003707	-0.02072	-0.006191	-3.63	0.0002857	0.999007	0.291666
SE	chr3	rs6442012	46686346	A	-0.01346	0.003707	-0.02072	-0.006191	-3.63	0.0002857	1	0.291666
SE	chr4	rs28534995	62682315	A	-0.01326	0.003745	-0.0206	-0.005924	-3.542	0.000401	0.941785	0.291666
SE	chr4	rs11734607	62693692	C	-0.0132	0.003744	-0.02053	-0.005859	-3.525	0.0004273	0.999297	0.291666
SE	chr4	rs1868790	62694717	T	-0.01312	0.003744	-0.02046	-0.005783	-3.505	0.0004606	0.999747	0.291666
SE	chr4	rs2013374	62697760	A	-0.01325	0.00374	-0.02058	-0.005915	-3.541	0.0004013	0.999204	0.291666
SE	chr4	rs6845019	62701222	C	-0.01347	0.00374	-0.0208	-0.00614	-3.602	0.0003187	0.959111	0.291666
SE	chr4	rs6551658	62701842	C	-0.01348	0.003739	-0.02081	-0.006151	-3.605	0.000315	0.99379	0.291666
SE	chr4	rs35946366	62702002	T	-0.0134	0.003739	-0.02073	-0.006075	-3.585	0.0003406	0.998071	0.291666
SE	chr4	rs1839614	62702773	C	-0.0147	0.003783	-0.02211	-0.007282	-3.885	0.0001036	0.999961	0.291666
SE	chr5	rs4895369	118699951	A	0.01347	0.003776	0.006064	0.02087	3.566	0.0003659	1	0.291666
SE	chr6	rs2523589	31327334	G	-0.01334	0.00362	-0.02044	-0.00625	-3.686	0.0002295	1	0.2875
SE	chr2	rs356998	60811719	G	-0.01923	0.004697	-0.02844	-0.01003	-4.095	4.28e-05	1	0.285714
SE	chr21	rs467595	28642735	C	0.0244	0.00699	0.0107	0.0381	3.491	0.0004857	0.74653	0.283334
SE	chr1	rs9661226	24944912	G	-0.01736	0.004851	-0.02686	-0.007847	-3.578	0.0003498	0.997628	0.275
SE	chr14	rs10483637	55157430	C	0.01362	0.003669	0.006426	0.02081	3.711	0.0002081	0.907589	0.275
SE	chr1	rs1561878	146590335	G	-0.0144	0.003815	-0.02188	-0.006926	-3.776	0.0001613	0.832894	0.267857
SE	chr1	rs12028032	146596210	A	-0.01463	0.003808	-0.02209	-0.007163	-3.841	0.0001238	1	0.267857
SE	chr1	rs7523450	146608130	G	-0.01434	0.003816	-0.02182	-0.006865	-3.759	0.0001723	0.995631	0.267857
SE	chr1	rs113760286	146642360	C	-0.0142	0.003811	-0.02167	-0.00673	-3.726	0.0001963	1	0.267857
SE	chr1	rs1816802	146650058	T	-0.01456	0.003805	-0.02201	-0.0071	-3.826	0.0001317	1	0.267857
SE	chr8	rs4140679	91584269	A	-0.01437	0.003992	-0.02219	-0.00654	-3.598	0.0003234	0.989381	0.267857
SE	chr8	rs2105968	91591825	A	-0.0144	0.004001	-0.02224	-0.006555	-3.598	0.000323	0.999858	0.267857
SE	chr8	rs10956730	91597428	T	-0.01438	0.003994	-0.02221	-0.006554	-3.601	0.00032	0.767861	0.267857
SE	chr8	rs7006279	91605364	A	-0.01437	0.003996	-0.0222	-0.006535	-3.595	0.0003267	0.999131	0.267857
SE	chr17	rs35601510	65092349	G	0.01364	0.003906	0.005981	0.02129	3.491	0.0004845	0.994203	0.267857
SE	chr17	rs4790986	65113372	G	0.01369	0.00391	0.006023	0.02135	3.5	0.0004681	0.996684	0.267857
SE	chr3	rs6808214	46682746	T	-0.01316	0.003719	-0.02044	-0.005867	-3.538	0.000407	1	0.266666
SE	chr15	rs12916748	100601046	G	-0.0129	0.003647	-0.02005	-0.005754	-3.538	0.0004067	0.998577	0.261905
SE	chr1	rs72628777	114695762	G	0.01273	0.003563	0.005747	0.01971	3.573	0.0003559	1	0.25
SE	chr1	rs2251405	114697134	A	0.0128	0.003578	0.005786	0.01981	3.577	0.0003505	1	0.25
SE	chr1	rs923124	114697867	G	0.01293	0.003561	0.005946	0.01991	3.63	0.0002863	1	0.25
SE	chr1	rs12142644	114699854	C	0.01298	0.003561	0.006006	0.01996	3.647	0.0002682	1	0.25
SE	chr1	rs7552459	114699954	T	0.01314	0.00356	0.006161	0.02012	3.691	0.0002257	1	0.25
SE	chr1	rs1017910	114700478	C	0.01354	0.003563	0.006554	0.02052	3.8	0.0001465	1	0.25
SE	chr1	rs6701035	114701093	A	0.01349	0.003578	0.006474	0.0205	3.769	0.0001653	1	0.25
SE	chr1	rs1872479	114701379	A	0.01353	0.003562	0.00655	0.02051	3.799	0.000147	1	0.25
SE	chr1	rs72628778	114702272	T	0.0136	0.003563	0.006615	0.02058	3.816	0.0001369	1	0.25
SE	chr1	rs12137955	114702523	G	0.0136	0.003563	0.006615	0.02058	3.816	0.0001369	1	0.25
SE	chr1	rs561615	114703677	A	0.01367	0.003569	0.006672	0.02066	3.83	0.0001298	1	0.25
SE	chr1	rs6656659	114706315	T	0.01433	0.003561	0.007348	0.02131	4.023	5.81e-05	0.99993	0.25
SE	chr1	rs2150203	114706770	T	0.01433	0.003561	0.007348	0.02131	4.023	5.81e-05	1	0.25
SE	chr1	rs1938376	198151143	G	0.02008	0.005764	0.008783	0.03138	3.484	0.000498	0.617875	0.25
SE	chr3	rs116613046	35319870	T	0.03046	0.007548	0.01567	0.04526	4.036	5.51e-05	1	0.25
SE	chr4	rs4487384	62656620	A	-0.0133	0.003757	-0.02066	-0.005933	-3.539	0.0004048	0.999896	0.25
SE	chr4	rs6855424	62657780	T	-0.0133	0.003757	-0.02066	-0.005933	-3.539	0.0004048	0.999998	0.25
SE	chr5	rs77939597	35153879	A	0.02849	0.008147	0.01252	0.04446	3.497	0.0004737	1	0.25
SE	chr5	rs1027359	111204152	T	0.02025	0.00483	0.01078	0.02971	4.192	2.81e-05	0.956994	0.25
SE	chr5	rs6594554	111215336	G	0.01697	0.004577	0.007996	0.02594	3.707	0.000212	0.999303	0.25
SE	chr5	rs6898959	111250626	T	0.01757	0.004722	0.008318	0.02683	3.722	0.0001998	1	0.25
SE	chr5	rs11241145	111254158	C	0.01815	0.004743	0.008855	0.02745	3.827	0.0001313	0.759944	0.25
SE	chr5	rs113798182	162633819	A	0.02747	0.007427	0.01291	0.04202	3.698	0.0002193	0.999767	0.25
SE	chr5	rs189079059	162633827	A	0.02747	0.007427	0.01291	0.04202	3.698	0.0002193	0.999767	0.25
SE	chr6	rs1268090	126096184	C	0.02468	0.007062	0.01084	0.03852	3.494	0.0004792	1	0.25
SE	chr14	rs8021821	57930709	A	-0.02955	0.007865	-0.04496	-0.01413	-3.757	0.0001737	0.98922	0.25
SE	chr14	rs2069582	96705152	G	-0.02506	0.007127	-0.03903	-0.01109	-3.516	0.0004419	0.90807	0.25
SE	chr15	rs57443912	51656705	C	-0.0181	0.005133	-0.02816	-0.00804	-3.526	0.0004247	0.991777	0.25
SE	chr16	rs3751814	53818724	A	-0.02444	0.005397	-0.03502	-0.01386	-4.529	6.06e-06	0.999996	0.25
SE	chr17	rs72827015	32682073	C	0.02243	0.005766	0.01113	0.03374	3.891	0.0001011	0.734706	0.25
SE	chr18	rs1699895	49197812	G	-0.0177	0.004887	-0.02728	-0.00812	-3.621	0.0002956	0.852519	0.25
SE	chr8	rs35159732	91633094	A	-0.01398	0.003691	-0.02122	-0.006746	-3.787	0.0001538	0.999928	0.233333
SE	chr16	rs6540084	87844537	C	-0.01396	0.003749	-0.02131	-0.006614	-3.724	0.0001979	0.997367	0.233333
SE	chr2	rs357003	60807555	T	-0.01909	0.004752	-0.02841	-0.00978	-4.018	5.94e-05	1	0.232143
SE	chr2	rs357002	60810195	A	-0.01925	0.004697	-0.02846	-0.01005	-4.099	4.21e-05	1	0.232143
SE	chr2	rs357001	60810516	G	-0.01925	0.004697	-0.02846	-0.01005	-4.099	4.21e-05	1	0.232143
SE	chr2	rs356999	60811584	A	-0.01925	0.004697	-0.02846	-0.01005	-4.099	4.21e-05	1	0.232143
SE	chr2	rs356997	60811776	G	-0.01923	0.004697	-0.02844	-0.01003	-4.095	4.28e-05	1	0.232143
SE	chr2	rs356996	60811988	T	-0.02007	0.00459	-0.02907	-0.01107	-4.373	1.25e-05	0.999997	0.232143
SE	chr16	rs1110542	79199414	A	-0.01546	0.003874	-0.02305	-0.007864	-3.99	6.69e-05	0.999923	0.232143
SE	chr11	rs76901713	26762920	T	0.02169	0.006061	0.009812	0.03357	3.579	0.000348	1	0.229166
SE	chr5	rs6874848	118688115	T	0.01379	0.00376	0.006416	0.02116	3.666	0.0002485	1	0.225
SE	chr5	rs1155268	118689221	G	0.01364	0.003759	0.006278	0.02101	3.63	0.0002857	1	0.225
SE	chr5	rs1509141	118692218	G	0.0135	0.003773	0.006107	0.0209	3.579	0.0003481	1	0.225
SE	chr5	rs1509142	118692465	A	0.0135	0.003773	0.006107	0.0209	3.579	0.0003481	1	0.225
SE	chr5	rs6595186	118697849	A	0.01332	0.003775	0.005926	0.02072	3.53	0.0004191	1	0.225
SE	chr14	rs2359141	75015894	A	-0.01247	0.003561	-0.01945	-0.005491	-3.502	0.0004653	1	0.225
SE	chr14	rs2289387	75016870	G	-0.01255	0.003564	-0.01954	-0.005567	-3.522	0.0004313	0.999926	0.225
SE	chr14	rs2289388	75016919	G	-0.01255	0.003564	-0.01954	-0.005567	-3.522	0.0004313	0.999975	0.225
SE	chr15	rs34513094	100607979	G	-0.01315	0.003571	-0.02015	-0.006148	-3.682	0.000234	0.992543	0.219697
SE	chr1	rs7525703	146649064	G	-0.01659	0.004228	-0.02488	-0.008302	-3.923	8.83e-05	1	0.214285
SE	chr1	rs7548475	146656622	G	-0.01659	0.004228	-0.02488	-0.008302	-3.923	8.83e-05	0.890237	0.214285
SE	chr2	rs10187862	3355058	G	0.01557	0.004339	0.007061	0.02407	3.587	0.0003369	0.699116	0.208334
SE	chr12	rs7971194	30708184	C	-0.01373	0.003735	-0.02105	-0.006414	-3.677	0.0002379	0.993764	0.208334
SE	chr12	rs11050949	30708253	C	-0.01407	0.003742	-0.02141	-0.006736	-3.76	0.0001718	0.999869	0.208334
SE	chr12	rs7962989	30712008	C	-0.0139	0.003737	-0.02123	-0.006576	-3.72	0.0002016	0.999909	0.208334
SE	chr12	rs7980866	30712061	T	-0.01378	0.003741	-0.02111	-0.006447	-3.683	0.0002326	0.998888	0.208334
SE	chr15	rs34126396	100601813	C	-0.01341	0.003637	-0.02054	-0.006281	-3.687	0.0002293	0.638254	0.208334
SE	chr15	rs36114047	100607940	G	-0.01311	0.003565	-0.0201	-0.006124	-3.678	0.0002376	0.999112	0.208334
SE	chr1	rs595489	78863291	C	-0.01313	0.003732	-0.02045	-0.005816	-3.518	0.0004378	0.995851	0.207143
SE	chr8	rs1378257	13227352	T	0.01703	0.004849	0.007527	0.02653	3.512	0.0004475	0.983431	0.196429
SE	chr8	rs4909803	139509485	G	-0.02077	0.004872	-0.03031	-0.01122	-4.263	2.05e-05	1	0.196429
SE	chr16	rs1110543	79199372	T	-0.0144	0.003935	-0.02211	-0.006688	-3.66	0.0002549	0.999986	0.196429
SE	chr16	rs7205445	79201692	A	-0.01376	0.00394	-0.02148	-0.006038	-3.492	0.0004825	0.999996	0.196429
SE	chr16	rs8047649	79202191	T	-0.01385	0.003943	-0.02158	-0.006126	-3.513	0.000446	0.999856	0.196429
SE	chr19	rs8103853	58577762	T	-0.01251	0.003575	-0.01952	-0.005503	-3.499	0.0004705	1	0.196429
SE	chr19	rs1057402	58580277	C	-0.01289	0.003577	-0.0199	-0.005875	-3.603	0.0003178	1	0.196429
SE	chr19	rs7250816	58581572	G	-0.01259	0.003576	-0.0196	-0.005578	-3.52	0.0004358	1	0.196429
SE	chr17	rs4790989	65075727	C	0.0142	0.003916	0.006524	0.02188	3.626	0.0002908	0.95009	0.192857
SE	chr17	rs9902775	65091645	C	0.01379	0.00391	0.006125	0.02145	3.526	0.0004246	1	0.192857
SE	chr17	rs11079682	65100938	A	0.01365	0.00391	0.005983	0.02131	3.49	0.0004868	0.99821	0.192857
SE	chr17	rs3785575	65108042	T	0.01369	0.00391	0.006023	0.02135	3.5	0.0004681	0.998049	0.192857
SE	chr17	rs3213754	65145874	A	0.01433	0.003901	0.006684	0.02198	3.673	0.0002417	0.791394	0.192857
SE	chr17	rs2111042	65154234	G	0.0144	0.003901	0.006755	0.02205	3.691	0.0002251	0.956254	0.192857
SE	chr4	rs13107217	96752577	G	0.01671	0.004477	0.007939	0.02549	3.733	0.0001909	0.961494	0.178571
SE	chr4	rs10009996	96789399	T	0.01616	0.004485	0.007369	0.02495	3.603	0.0003176	1	0.178571
SE	chr6	rs267194	7847438	G	-0.01436	0.00408	-0.02235	-0.006359	-3.518	0.0004375	1	0.178571
SE	chr7	rs2722379	24376271	C	0.014	0.003784	0.006585	0.02142	3.7	0.0002174	1	0.178571
SE	chr7	rs2521631	24376596	A	0.01405	0.003784	0.006632	0.02147	3.712	0.0002072	1	0.178571
SE	chr8	rs1729173	13224834	A	0.01698	0.004869	0.007441	0.02653	3.488	0.0004896	1	0.178571
SE	chr8	rs1671412	13226118	G	0.01758	0.004866	0.008038	0.02711	3.612	0.000307	1	0.178571
SE	chr8	rs1671413	13226588	T	0.01758	0.004866	0.008038	0.02711	3.612	0.000307	1	0.178571
SE	chr8	rs1378256	13227333	C	0.01713	0.00485	0.007625	0.02664	3.532	0.0004154	0.997885	0.178571
SE	chr8	rs1627876	13227354	G	0.01705	0.004848	0.007553	0.02656	3.518	0.0004384	0.983431	0.178571
SE	chr5	rs977417	59232691	G	0.01517	0.004156	0.007024	0.02332	3.65	0.0002645	0.881229	0.178571
SE	chr11	rs10897182	55508167	T	0.01493	0.004224	0.006651	0.02321	3.534	0.0004119	0.998876	0.178571
SE	chr11	rs297106	55548839	T	0.01544	0.004225	0.007154	0.02372	3.653	0.0002614	0.999993	0.178571
SE	chr1	rs12409964	198153564	T	0.02019	0.005759	0.008906	0.03148	3.506	0.0004577	0.820275	0.166667
SE	chr6	6:66092354:G_GTG	66092354	I	0.013	0.003581	0.005986	0.02002	3.632	0.0002839	0.687935	0.166667
SE	chr12	rs2241737	118454833	C	-0.01524	0.00405	-0.02318	-0.007301	-3.763	0.0001699	0.999999	0.166667
SE	chr12	rs9739560	118461574	T	-0.01546	0.004022	-0.02335	-0.007581	-3.845	0.000122	0.62324	0.166667
SE	chr5	rs6888436	118724509	G	0.01463	0.003836	0.007114	0.02215	3.815	0.0001378	1	0.166667
SE	chr5	rs1848554	118725322	T	0.0137	0.00386	0.006132	0.02126	3.549	0.0003903	1	0.166667
SE	chr5	rs3733855	118727224	A	0.0136	0.00386	0.006036	0.02117	3.524	0.0004288	0.999999	0.166667
SE	chr7	rs10267720	152751032	A	-0.01335	0.003622	-0.02045	-0.006249	-3.685	0.0002306	0.772492	0.166667
SE	chr7	rs5029722	152751072	A	-0.01342	0.003621	-0.02052	-0.006322	-3.706	0.0002128	0.999214	0.166667
SE	chr7	rs10254175	152751092	T	-0.01328	0.003623	-0.02038	-0.006183	-3.666	0.0002482	0.999888	0.166667
SE	chr7	rs5029723	152751140	T	-0.01328	0.003623	-0.02038	-0.006183	-3.666	0.0002482	0.999989	0.166667
SE	chr7	rs11489469	152751172	T	-0.01306	0.003624	-0.02016	-0.005958	-3.604	0.0003159	0.999826	0.166667
SE	chr7	rs2037929	152751486	G	-0.01308	0.003623	-0.02018	-0.005977	-3.61	0.0003093	0.720552	0.166667
SE	chr7	rs1474498	152752212	G	-0.01282	0.003609	-0.01989	-0.005743	-3.551	0.0003869	1	0.166667
SE	chr7	rs760225	152753381	C	-0.01282	0.003611	-0.01989	-0.005742	-3.55	0.0003881	0.999997	0.166667
SE	chr7	rs2311857	152753455	C	-0.01282	0.003611	-0.01989	-0.005742	-3.55	0.0003881	0.999886	0.166667
SE	chr7	rs4265104	152753480	G	-0.01282	0.003611	-0.01989	-0.005742	-3.55	0.0003881	0.702709	0.166667
SE	chr1	rs1571366	78895600	G	-0.01302	0.003712	-0.0203	-0.005748	-3.508	0.0004544	0.528376	0.157143
SE	chr1	rs689294	78895969	C	-0.01299	0.003714	-0.02027	-0.005716	-3.499	0.0004703	0.609983	0.157143
SE	chr10	rs9415041	73524184	G	0.01315	0.003662	0.005971	0.02032	3.59	0.000333	1	0.157143
SE	chr10	rs2894169	73524622	A	0.01312	0.003662	0.005945	0.0203	3.583	0.0003422	1	0.157143
SE	chr5	rs1703212	138078552	A	0.01948	0.005532	0.008634	0.03032	3.521	0.0004337	1	0.14881
SE	chr5	rs1435076	59223636	C	0.01564	0.004252	0.007311	0.02398	3.68	0.0002358	0.514946	0.142857
SE	chr5	rs1017409	59225621	C	0.01603	0.004244	0.007716	0.02435	3.778	0.0001596	0.833463	0.142857
SE	chr5	rs1017410	59225762	T	0.01603	0.004244	0.007716	0.02435	3.778	0.0001596	0.596311	0.142857
SE	chr5	rs981760	59234312	T	0.01618	0.004183	0.007985	0.02438	3.869	0.0001106	0.814468	0.142857
SE	chr6	rs408810	7909341	T	-0.01562	0.00444	-0.02432	-0.006913	-3.517	0.0004404	1	0.142857
SE	chr8	rs7013390	108288033	A	-0.01847	0.005016	-0.0283	-0.008636	-3.682	0.000234	0.950225	0.142857
SE	chr8	rs10955446	108288324	C	-0.01893	0.00501	-0.02875	-0.009112	-3.779	0.0001593	0.860489	0.142857
SE	chr8	rs4397378	108329796	C	-0.01881	0.005261	-0.02912	-0.008498	-3.575	0.000353	0.546373	0.142857
SE	chr12	rs7138393	33590787	G	-0.01934	0.005394	-0.02991	-0.00877	-3.586	0.0003389	1	0.142857
SE	chr12	rs9971799	33592003	G	-0.01934	0.005394	-0.02991	-0.00877	-3.586	0.0003389	1	0.142857
SE	chr12	rs7309229	33592681	C	-0.0193	0.005389	-0.02986	-0.008739	-3.582	0.0003443	1	0.142857
SE	chr2	rs7606478	47410992	A	0.01775	0.005062	0.007826	0.02767	3.506	0.0004587	1	0.142857
SE	chr3	rs2625890	9547950	G	0.03186	0.006546	0.01904	0.04469	4.868	1.16e-06	1	0.142857
SE	chr3	rs2625889	9547959	C	0.03186	0.006546	0.01904	0.04469	4.868	1.16e-06	1	0.142857
SE	chr3	rs2648417	9552226	T	0.03184	0.006568	0.01897	0.04472	4.849	1.28e-06	1	0.142857
SE	chr7	rs205773	130641203	A	-0.01624	0.004387	-0.02484	-0.007642	-3.702	0.0002161	1	0.125
SE	chr7	rs205774	130641577	G	-0.01611	0.004387	-0.02471	-0.007513	-3.673	0.0002424	1	0.125
SE	chr7	rs205775	130643318	C	-0.01536	0.004359	-0.02391	-0.006822	-3.525	0.0004266	1	0.125
SE	chr7	rs205776	130643328	G	-0.01522	0.004356	-0.02375	-0.00668	-3.493	0.0004806	1	0.125
SE	chr7	rs760201	155959407	C	-0.01388	0.003885	-0.0215	-0.00627	-3.574	0.000355	0.814985	0.125
SE	chr7	rs1735009	155964676	G	-0.01421	0.003894	-0.02184	-0.006576	-3.649	0.000266	0.942213	0.125
SE	chr4	rs35997394	96771017	C	0.01671	0.004474	0.007946	0.02548	3.736	0.0001888	0.575126	0.125
SE	chr4	rs7440915	96788790	C	0.01679	0.004462	0.008044	0.02553	3.763	0.0001696	1	0.125
SE	chr5	rs1493457	111252095	G	0.01848	0.004745	0.009185	0.02778	3.896	9.9e-05	0.824618	0.125
SE	chr16	rs9925905	57080866	T	-0.01721	0.004474	-0.02597	-0.008439	-3.846	0.0001213	0.995487	0.107143
SE	chr5	rs4289529	59376889	T	0.01703	0.004865	0.007491	0.02656	3.5	0.0004691	0.68367	0.107143
SE	chr5	rs4569833	59376939	A	0.01703	0.004865	0.007491	0.02656	3.5	0.0004691	0.68367	0.107143
SE	chr5	rs2194255	59394940	A	0.01713	0.004875	0.007572	0.02668	3.513	0.0004461	0.82819	0.107143
SE	chr5	rs3843811	125380129	T	-0.01869	0.004731	-0.02796	-0.009413	-3.95	7.92e-05	1	0.107143
SE	chr5	rs3849063	125380345	A	-0.01869	0.004731	-0.02796	-0.009413	-3.95	7.92e-05	1	0.107143
SE	chr5	rs6595654	125380477	G	-0.01899	0.004732	-0.02827	-0.009719	-4.014	6.05e-05	1	0.107143
SE	chr5	rs6868912	125382449	C	-0.01875	0.004735	-0.02803	-0.00947	-3.96	7.59e-05	0.999998	0.107143
SE	chr5	rs6890406	125382559	T	-0.01875	0.004735	-0.02803	-0.00947	-3.96	7.59e-05	0.998379	0.107143
SE	chr5	rs6595655	125382601	A	-0.019	0.004736	-0.02828	-0.009716	-4.012	6.11e-05	0.999437	0.107143
SE	chr5	rs3843812	125385370	T	-0.01905	0.004828	-0.02852	-0.009589	-3.946	8.05e-05	0.932136	0.107143
SE	chr12	rs1115971	31836950	G	0.01843	0.005163	0.008307	0.02855	3.569	0.0003618	1	0.107143
SE	chr12	rs7953032	31838022	C	0.01837	0.005164	0.008247	0.02849	3.557	0.0003782	0.977597	0.107143
SE	chr12	rs12819673	31876412	G	0.01789	0.004976	0.00814	0.02765	3.596	0.0003264	0.958328	0.107143
SE	chr17	rs159278	32691894	A	0.02065	0.005553	0.009766	0.03153	3.719	0.0002022	0.807362	0.107143
SE	chr17	rs159282	32694042	G	0.02059	0.005533	0.009745	0.03143	3.721	0.0002002	0.748409	0.107143
SE	chr7	rs1982406	50597627	A	0.01441	0.0041	0.006375	0.02245	3.515	0.0004437	0.722814	0.0833333
SE	chr7	rs10244632	50598703	T	0.01441	0.0041	0.006375	0.02245	3.515	0.0004437	0.999999	0.0833333
SE	chr7	rs10239937	50603911	A	0.01441	0.0041	0.006375	0.02245	3.515	0.0004437	0.98373	0.0833333
SE	chr1	rs4388697	238197303	C	-0.01762	0.004993	-0.0274	-0.007832	-3.529	0.0004212	0.796678	0.0714286
SE	chr8	rs7015202	139501740	A	-0.0206	0.005212	-0.03081	-0.01038	-3.952	7.85e-05	0.913119	0.0714286
SE	chr3	rs1878772	61551681	G	0.0184	0.005262	0.008085	0.02871	3.497	0.000475	1	0.0357143
SE	chr3	rs17669146	61552092	C	0.01838	0.005258	0.008073	0.02868	3.495	0.0004771	1	0.0357143
SE	chr3	rs4688636	61555637	G	0.02382	0.006202	0.01166	0.03598	3.841	0.0001241	1	0.0357143
SE	chr12	rs221070	69864170	A	0.02747	0.007465	0.01284	0.0421	3.68	0.0002351	0.999202	0.0357143
SE	chr12	rs221074	69866210	C	0.02786	0.007284	0.01358	0.04214	3.825	0.0001323	1	0.0357143
SE	chr12	rs221075	69868693	G	0.02805	0.007288	0.01377	0.04234	3.849	0.0001198	1	0.0357143
SE	chr12	rs221083	69876959	C	0.02739	0.007253	0.01317	0.0416	3.776	0.0001608	0.999513	0.0357143
SE	chr12	rs496673	69906520	G	0.02641	0.007235	0.01223	0.04059	3.65	0.0002646	0.99994	0.0357143
SE	chr12	rs539339	69922837	C	0.02712	0.007329	0.01276	0.04149	3.701	0.0002172	1	0.0357143
SE	chr12	rs536065	69929427	G	0.02722	0.007329	0.01285	0.04158	3.713	0.0002066	0.999987	0.0357143
SE	chr12	rs485288	69980028	G	0.02658	0.007248	0.01238	0.04079	3.668	0.0002471	1	0.0357143
SE	chr12	rs484319	69980141	G	0.02658	0.007248	0.01238	0.04079	3.668	0.0002471	1	0.0357143
