# Supplementary material for: Exploring Stroke Risk through Mendelian Randomization: A Comprehensive Study Integrating Genetics and Metabolic Traits in the Korean Population
Source: Biomedicines. 2024 Jun 13;12(6):1311. doi: 10.3390/biomedicines12061311 (PMC11201557; doi:10.3390/biomedicines12061311)
Supplement: Supplementary file 1 [file biomedicines-12-01311-s001.zip › Table S4.xlsx]

## Sheet: Table S3
Table S3. Instrumental variables (IVs) of exposures. This
	SNP	Chrom	Position	Variant	Beta	SE	GWAS p value	GWAS-CNN model score	Nearest Gene Name	Annotation	GAD Disease Class	AFR FREQ	AMR FREQ	EAS FREQ	EUR FREQ	CADD		FitCons				GWAVA			DeepSEA
																Raw Score	PHRED Score	Region Start	Region End	FitCons Score	P-Val	Region Score	TSS Score	Unmatched Score	Functional Signifiance Score	eQTL Probability	GWAS Probability	HGMD Probability
SE	rs4388697	chr1	238197303	C/T	-0.01762	0.004993	0.0004212	0.796678	MTND5P18	non-coding		0.4501	0.8934	0.87	0.9891	1.77752	14.85	238196153	238200574	0.061011	<0.003	0.26	0.05	0.02	0.12563	0.52728	0.42395	0.42467
	rs7606478	chr2	47410992	A/G	0.01775	0.005062	0.0004587	1	CALM2	non-coding		0.4138	0.6931	0.8631	0.7803	-0.520338	0.196	47410832	47411144	0.053691	<0.003	0.33	0.15	0.06	0.22985	0.59019	0.46241	0.37869
	rs356998	chr2	60811719	G/A	-0.01923	0.004697	4.28e-05	1	BCL11A	non-coding		0.6611	0.6671	0.8929	0.6282	-0.203152	1.081	60811668	60811800	0.06567	<0.003	0.31	0.4	0.09	0.17766	0.7201	0.7859	0.49753
	rs17669146	chr3	61552092	C/T	0.01838	0.005258	0.0004771	1	PTPRG	non-coding intronic,intronic	CARDIOVASCULAR, IMMUNE, METABOLIC, PSYCH, VISION	0.3026	0.6599	0.8681	0.6431	0.237861	5.073	61552078	61552168	0.044849	<0.05	0.15	0.15	0.1	0.052328	0.79421	0.75744	0.41628
	rs4688636	chr3	61555637	G/A	0.02382	0.006202	0.0001241	1	PTPRG	non-coding intronic,intronic		0.7027	0.8357	0.9067	0.8668	0.414504	6.739	61555614	61555692	0.06567	<0.003	0.24	0.12	0.09	0.098084	0.68178	0.66529	0.43729
	rs1435076	chr5	59223636	C/T	0.01564	0.004252	0.0002358	0.514946	PDE4D	intronic,non-coding intronic	AGING, CANCER, CARDIOVASCULAR, DEVELOPMENTAL, HEMATOLOGICAL, IMMUNE, METABOLIC, NEUROLOGICAL, PSYCH	0.0809	0.389	0.749	0.4254	0.038087	2.961	59223629	59223893	0.053691	<0.003	0.35	0.18	0.06	0.034604	0.52489	0.72168	0.43512
	rs1017409	chr5	59225621	C/T	0.01603	0.004244	0.0001596	0.833463	PDE4D	intronic,non-coding intronic		0.084	0.389	0.75	0.4235	0.08524	3.451	59225617	59225876	0.074636	<0.003	0.25	0.19	0.01	0.069079	0.85151	0.69919	0.44854
	rs1017410	chr5	59225762	T/G	0.01603	0.004244	0.0001596	0.596311	PDE4D	intronic,non-coding intronic		0.084	0.389	0.75	0.4235	0.259395	5.292	59225617	59225876	0.074636	<0.003	0.33	0.26	0.03	0.034738	0.76893	0.70803	0.4776
	rs977417	chr5	59232691	G/A	0.01517	0.004156	0.0002645	0.881229	PDE4D	intronic,non-coding intronic		0.1051	0.4352	0.7788	0.4384	0.077251	3.366	59232646	59232731	0.074636	<0.003	0.45	0.31	0.08	0.092353	0.38494	0.57692	0.44593
	rs981760	chr5	59234312	T/A	0.01618	0.004183	0.0001106	0.814468	PDE4D	intronic,non-coding intronic		0.3797	0.4597	0.7847	0.4384	-0.038787	2.229	59234263	59234360	0.074636	<0.003	0.32	0.25	0.04	0.21224	0.61161	0.58012	0.44548
	rs2194255	chr5	59394940	A/G	0.01713	0.004875	0.0004461	0.82819	PDE4D	intronic,non-coding intronic		0.5522	0.4467	0.8264	0.4453	-0.247857	0.868	59394887	59394941	0.057507	<0.25	0.23	0.05	0	0.3117	0.3178	0.27157	0.39709
	rs1671413	chr8	13226588	T/C	0.01758	0.004866	0.000307	1	DLC1	intronic	CARDIOVASCULAR, HEMATOLOGICAL, METABOLIC, NEUROLOGICAL	0.8419	0.6441	0.8671	0.667	-0.239352	0.905	13226576	13226642	0.057505	<0.003	0.31	0.41	0.23	0.41452	0.49816	0.44413	0.40682
	rs7013390	chr8	108288033	A/G	-0.01847	0.005016	0.000234	0.950225	ANGPT1	intronic,non-coding intronic	CARDIOVASCULAR, HEMATOLOGICAL, IMMUNE, METABOLIC, NEUROLOGICAL, PSYCH	0.9713	0.9467	0.8343	0.9006	0.051331	3.096	108287706	108288301	0.053691	<0.003	0.24	0.14	0.1	0.10249	0.67125	0.76844	0.45683
	rs10955446	chr8	108288324	C/T	-0.01893	0.00501	0.0001593	0.860489	ANGPT1	intronic,non-coding intronic		0.9713	0.9467	0.8313	0.8996	-0.061795	2.031	108288302	108288376	0.074636	<0.003	0.26	0.17	0.05	0.31027	0.43165	0.51301	0.43247
	rs4397378	chr8	108329796	C/T	-0.01881	0.005261	0.000353	0.546373	ANGPT1	intronic,non-coding intronic		0.9697	0.9496	0.8492	0.9066	0.110761	3.723	108328551	108329944	0.053691	<0.003	0.21	0.11	0.13	0.33213	0.52359	0.5027	0.41542
	rs7015202	chr8	139501740	A/C	-0.0206	0.005212	7.85e-05	0.913119	FAM135B	intronic	CARDIOVASCULAR, IMMUNE, METABOLIC, NEUROLOGICAL	0.4871	0.8112	0.8383	0.828	-0.319665	0.599	139500220	139502600	0.053691	<0.003	0.29	0.04	0.06	0.17604	0.52112	0.53395	0.38319
	rs1115971	chr12	31836950	G/A	0.01843	0.005163	0.0003618	1	AMN1	intronic		0.5318	0.7795	0.8681	0.6511	0.114953	3.768	31836927	31836963	0.053691	<0.003	0.29	0.03	0.01	0.15047	0.14181	0.22742	0.35959
	rs7138393	chr12	33590787	G/C	-0.01934	0.005394	0.0003389	1	SYT10	intronic		0.7421	0.5058	0.874	0.4911	0.012849	2.71	33590727	33590800	0.06567	<0.003	0.27	0.45	0.55	0.077785	0.5109	0.49549	0.44585
	rs221074	chr12	69866210	C/A	0.02786	0.007284	0.0001323	1	FRS2	intronic	DEVELOPMENTAL(height,hip), METABOLIC, PHARMACOGENOMIC	0.9743	0.6945	0.8978	0.7425	0.130418	3.935	69865390	69866400	0.093295	<0.003	0.25	0.32	0.3	0.16791	0.61389	0.56692	0.39616
	rs221075	chr12	69868693	G/A	0.02805	0.007288	0.0001198	1	FRS2	intronic		0.9622	0.6902	0.8998	0.7416	-0.1608	1.32	69868673	69868715	0.093295	<0.003	0.36	0.13	0.18	0.10255	0.46855	0.46642	0.38805
	rs221083	chr12	69876959	C/T	0.02739	0.007253	0.0001608	0.999513	FRS2	intronic		0.9357	0.6916	0.8988	0.7416	-0.232653	0.936	69876601	69877000	0.119485	<0.003	0.28	0.11	0.1	0.19998	0.72704	0.60949	0.45567
	rs496673	chr12	69906520	G/C	0.02641	0.007235	0.0002646	0.99994	FRS2	intronic		0.9788	0.696	0.9018	0.7435	-0.742644	0.058	69906446	69906520	0.078448	<0.003	0.25	0.17	0.09	0.49678	0.55585	0.50999	0.42341
	rs539339	chr12	69922837	C/T	0.02712	0.007329	0.0002172	1	FRS2	intronic,5upstream		0.9773	0.6787	0.9008	0.7416	0.208744	4.771	69922831	69922882	0.084569	<0.003	0.31	0.23	0.25	0.097976	0.67893	0.59934	0.3979
	rs536065	chr12	69929427	G/A	0.02722	0.007329	0.0002066	0.999987	FRS2	intronic		0.8517	0.6599	0.8988	0.7416	0.02972	2.877	69929401	69929655	0.106106	<0.003	0.33	0.16	0.16	0.2716	0.49326	0.43205	0.37057
	rs485288	chr12	69980028	G/A	0.02658	0.007248	0.0002471	1	CCT2	intronic,non-coding intronic	DEVELOPMENTAL(height), METABOLIC	0.6543	0.7882	0.8948	0.7286	0.411376	6.712	69979997	69980046	0.08998	<0.003	0.23	0.22	0.69	0.11664	0.85966	0.76424	0.45583
	rs484319	chr12	69980141	G/C	0.02658	0.007248	0.0002471	1	CCT2	intronic,non-coding intronic		0.9297	0.8199	0.8958	0.7306	-0.39923	0.388	69980127	69980282	0.07321	<0.003	0.27	0.35	0.66	0.29196	0.50386	0.39041	0.46897
	rs159278	chr17	32691894	A/G	0.02065	0.005553	0.0002022	0.807362	CCL1	non-coding		0.4047	0.9337	0.8591	0.9225	-0.243175	0.888	32691881	32692200	0.095506	<0.003	0.29	0.5	0.56	0.14756	0.44218	0.60694	0.47909
	rs159282	chr17	32694042	G/A	0.02059	0.005533	0.0002002	0.748409	CCL1	non-coding		0.4062	0.9337	0.8591	0.9225	-0.05623	2.078	32694011	32694081	0.119485	<0.003	0.35	0.36	0.29	0.26291	0.57552	0.57538	0.42228
TE	rs1421207	chr1	237422084	C/G	-0.03831	0.01065	0.0003253	0.999998	RYR2	intronic	CANCER, CARDIOVASCULAR, DEVELOPMENTAL, HEMATOLOGICAL, METABOLIC, NEUROLOGICAL, OTHER, PHARMACOGENOMIC, RENAL	0.8086	0.9006	0.8671	0.8807	-0.143755	1.427	237421573	237422237	0.061011	<0.003	0.41	0.17	0.09	0.18196	0.63324	0.54408	0.41857
	rs2625890	chr3	9547950	G/C	-0.03214	0.008815	0.0002683	1	LHFPL4( or SRGAP3)	intronic		0.652	0.7248	0.9147	0.6372	-0.504933	0.214	9547891	9548013	0.053691	<0.003	0.13	0.36	0.22	0.058381	0.597	0.54522	0.49283
	rs2625889	chr3	9547959	C/T	-0.03214	0.008815	0.0002683	1	LHFPL4	intronic		0.652	0.7233	0.9127	0.6372	-0.311892	0.624	9547891	9548013	0.053691	<0.003	0.32	0.48	0.39	0.19708	0.59714	0.61943	0.48853
	rs2648417	chr3	9552226	T/C	-0.03131	0.008845	0.0004033	1	LHFPL4	intronic		0.7821	0.7248	0.9127	0.6173	-0.301702	0.658	9552201	9553200	0.061011	<0.003	0.39	0.52	0.33	0.23658	0.60795	0.61814	0.40682
	rs1768161	chr3	39619576	T/A	0.03323	0.008567	0.0001062	0.749243	MOBP	non-coding		0.9584	0.8545	0.9028	0.8708	-0.075187	1.922	39619570	39619579	0.053691	<0.003	0.37	0.25	0.07	0.069353	0.053924	0.045517	0.48721
	rs12493416	chr3	39624080	A/G	0.0378	0.009665	9.31e-05	0.883488	MOBP	non-coding		0.9939	0.8617	0.9028	0.8867	0.070939	3.3	39624051	39624113	0.078448	<0.003	0.36	0.24	0.12	0.2244	0.30622	0.33642	0.39486
	rs4234141	chr3	39632332	T/A	0.0368	0.009676	0.0001447	0.955877	MOBP	non-coding		0.9584	0.8545	0.9028	0.8708	0.141263	4.052	39632296	39632436	0.065574	<0.003	0.31	0.28	0.01	0.27983	0.56128	0.48099	0.42858
	rs6888436	chr5	118724509	G/A	-0.0183	0.005162	0.0003967	1	TNFAIP8	intronic	CARDIOVASCULAR, DEVELOPMENTAL, METABOLIC	0.8124	0.6297	0.5923	0.6859	-0.225636	0.969	118724461	118724557	0.048788	<0.003	0.22	0.12	0.1	0.4283	0.29248	0.25963	0.36124
	rs1295401	chr7	51141405	C/A	-0.02126	0.006093	0.0004893	0.999989	COBL	intronic	AGING, CANCER, CARDIOVASCULAR, IMMUNE, METABOLIC, NEUROLOGICAL	0.4569	0.5533	0.754	0.5149	-0.05029	2.129	51141352	51141931	0.053691	<0.003	0.36	0.37	0.15	0.23659	0.5741	0.58173	0.46165
	rs11135730	chr8	23228990	G/C	0.02061	0.00554	0.0002018	0.998545	LOXL2	intronic,5upstream	CARDIOVASCULAR	0.7723	0.5	0.6518	0.4911	-0.287572	0.709	23228801	23229000	0.062308	<0.003	0.12	0.16	0.24	0.20353	0.38734	0.29031	0.37983
	rs1909218	chr11	49627833	T/G	-0.03553	0.009439	0.0001685	0.999815	RP11-707M1.1	non-coding intronic		0.9319	0.9179	0.9177	0.84	-0.261381	0.81	49589001	49629882	0.061011	<0.003	0.39	0.17	0.02	0.24201	0.54595	0.48456	0.42152
	rs7396136	chr11	49643211	C/T	-0.03553	0.009439	0.0001685	0.999935	RP11-707M1.1	non-coding intronic		0.9327	0.9179	0.9157	0.84	-0.027675	2.328	49630119	49647018	0.061011	<0.003	0.34	0.18	0.04	0.15695	0.65089	0.66601	0.41239
	rs10839314	chr11	49650449	T/A	-0.03553	0.009439	0.0001685	0.999216	RP11-707M1.1	non-coding intronic		0.9327	0.9179	0.9147	0.84	0.326479	5.947	49647421	49684137	0.061011	<0.003	0.34	0.12	0.04	0.22068	0.41524	0.41152	0.4078
	rs7483250	chr11	49661929	C/T	-0.03553	0.009439	0.0001685	0.999945	RP11-707M1.1	non-coding intronic		0.9327	0.9179	0.9157	0.84	-0.194009	1.13	49647421	49684137	0.061011	<0.003	0.31	0.08	0	0.029207	0.12892	0.42917	0.47419
	rs5001747	chr11	49674285	A/G	-0.03475	0.009449	0.0002372	0.998447	RP11-707M1.1	non-coding intronic		0.9327	0.9179	0.9147	0.8419	-0.501749	0.218	49647421	49684137	0.061011	<0.003	0.44	0.07	0.03	0.24248	0.40546	0.48323	0.34407
	rs7484151	chr11	49693293	G/A	-0.03554	0.009539	0.000197	0.999989	RP11-707M1.1	non-coding intronic		0.8782	0.8804	0.8532	0.7922	-0.301194	0.66	49684213	49694200	0.061011	<0.003	0.33	0.1	0.02	0.51826	0.43283	0.46056	0.40241
	rs10848675	chr12	2659848	T/C	-0.03773	0.01049	0.0003251	0.9889	CACNA1C	intronic,non-coding intronic	CARDIOVASCULAR, HEMATOLOGICAL, IMMUNE, METABOLIC, NEUROLOGICAL, PHARMACOGENOMIC, PSYCH	0.7685	0.9597	0.9623	0.9533	-0.187415	1.166	2659801	2660600	0.06567	<0.003	0.27	0.44	0.29	0.073758	0.43815	0.16167	0.4695
	rs1034934	chr12	2660096	C/G	-0.03773	0.01049	0.0003251	0.956858	CACNA1C	intronic,non-coding intronic		0.764	0.9597	0.9623	0.9533	0.905313	10.11	2659801	2660600	0.06567	<0.003	0.45	0.52	0.43	0.022075	0.59308	0.58488	0.47858
	rs221074	chr12	69866210	C/A	-0.03574	0.009801	0.0002679	1	FRS2	intronic	DEVELOPMENTAL(height,hip), METABOLIC, PHARMACOGENOMIC	0.9743	0.6945	0.8978	0.7425	0.130418	3.935	69865390	69866400	0.093295	<0.003	0.25	0.32	0.3	0.16791	0.61389	0.56692	0.39616
	rs221075	chr12	69868693	G/A	-0.03589	0.009807	0.0002545	0.999999	FRS2	intronic		0.9622	0.6902	0.8998	0.7416	-0.1608	1.32	69868673	69868715	0.093295	<0.003	0.36	0.13	0.18	0.10255	0.46855	0.46642	0.38805
	rs221083	chr12	69876959	C/T	-0.0362	0.009759	0.0002095	0.999888	FRS2	intronic		0.9357	0.6916	0.8988	0.7416	-0.232653	0.936	69876601	69877000	0.119485	<0.003	0.28	0.11	0.1	0.19998	0.72704	0.60949	0.45567
	rs496673	chr12	69906520	G/C	-0.03487	0.009735	0.0003441	0.992096	FRS2	intronic		0.9788	0.696	0.9018	0.7435	-0.742644	0.058	69906446	69906520	0.078448	<0.003	0.25	0.17	0.09	0.49678	0.55585	0.50999	0.42341
	rs539339	chr12	69922837	C/T	-0.03588	0.009862	0.0002767	1	FRS2	intronic,5upstream		0.9773	0.6787	0.9008	0.7416	0.208744	4.771	69922831	69922882	0.084569	<0.003	0.31	0.23	0.25	0.097976	0.67893	0.59934	0.3979
	rs536065	chr12	69929427	G/A	-0.03612	0.009862	0.0002518	1	FRS2	intronic		0.8517	0.6599	0.8988	0.7416	0.02972	2.877	69929401	69929655	0.106106	<0.003	0.33	0.16	0.16	0.2716	0.49326	0.43205	0.37057
	rs485288	chr12	69980028	G/A	-0.03707	0.009751	0.0001454	1	CCT2	intronic,non-coding intronic	DEVELOPMENTAL, METABOLIC	0.6543	0.7882	0.8948	0.7286	0.411376	6.712	69979997	69980046	0.08998	<0.003	0.23	0.22	0.69	0.11664	0.85966	0.76424	0.45583
	rs484319	chr12	69980141	G/C	-0.03707	0.009751	0.0001454	1	CCT2	intronic,non-coding intronic		0.9297	0.8199	0.8958	0.7306	-0.39923	0.388	69980127	69980282	0.07321	<0.003	0.27	0.35	0.66	0.29196	0.50386	0.39041	0.46897
SY	rs7537497	chr1	5862001	T/C	-0.02157	0.006005	0.0003315	1	RP11-154H17.1	non-coding		0.7859	0.7435	0.9038	0.7207	0.047624	3.058	5861001	5862200	0.056701	<0.003	0.43	0.33	0.11	0.040135	0.71727	0.58368	0.46532
	rs28411274	chr1	5871141	A/G	-0.02345	0.006245	0.0001754	1	RP11-154H17.1	non-coding		0.8434	0.7579	0.9236	0.7266	-0.376186	0.441	5870325	5874000	0.053691	<0.003	0.36	0.28	0.16	0.066632	0.65889	0.63819	0.54167
	rs2172706	chr1	154669294	G/A	0.01346	0.003567	0.000163	1	ADAR	non-coding		0.2073	0.7666	0.8889	0.7356	-0.089623	1.808	154669201	154669400	0.053691	<0.003	0.32	0.41	0.18	0.069953	0.66612	0.7393	0.51289
	rs3087465	chr3	30647160	A/G	-0.01341	0.00371	0.000303	1	AC116035.1	non-coding		0.2738	0.7104	0.7609	0.7724	0.030605	2.886	30646946	30647200	0.084569	<0.003	0.7	0.87	0.94	0.18399	0.58845	0.65463	0.41137
	rs9310938	chr3	30659119	C/T	-0.0122	0.003449	0.000407	1	TGFBR2	intronic	CANCER, CARDIOVASCULAR	0.4085	0.379	0.7212	0.4473	0.160256	4.256	30659089	30659146	0.035109	<0.003	0.31	0.19	0.23	0.19153	0.442	0.44834	0.40857
	rs1458648	chr4	84660655	C/A	0.01934	0.005174	0.000187	0.922696	RP11-767N15.1	non-coding		0.6271	0.8069	0.9018	0.7207	-0.068833	1.973	84660201	84660800	0.06567	<0.003	0.29	0.15	0.03	0.086367	0.34872	0.38539	0.41662
	rs12665096	chr6	134836588	A/G	0.01702	0.004761	0.000353	0.95886	RP11-557H15.3	non-coding intronic		0.0613	0.6599	0.8671	0.5258	-0.333629	0.556	134834601	134837800	0.053691	<0.003	0.21	0.04	0.02	0.32558	0.36721	0.44953	0.43051
	rs4318895	chr6	134837061	T/C	0.02244	0.006119	0.000247	0.818871	RP11-557H15.3	non-coding intronic		0.4614	0.8429	0.9335	0.7942	-0.19911	1.103	134834601	134837800	0.053691	<0.003	0.17	0.23	0.13	0.16243	0.56274	0.6702	0.42947
	rs1884169	chr6	134838276	G/C	0.01704	0.004758	0.000344	1	RP11-557H15.3	non-coding intronic		0.0446	0.6484	0.8671	0.5089	-0.020101	2.397	134838212	134838365	0.108992	<0.003	0.3	0.39	0.54	0.090619	0.47156	0.52163	0.4544
	rs7757822	chr6	134838493	C/T	0.01783	0.00472	0.00016	1	RP11-557H15.3	non-coding intronic		0.0454	0.6484	0.8641	0.5139	0.630063	8.362	134838401	134838800	0.108992	<0.003	0.37	0.39	0.61	0.009866	0.58255	0.56587	0.60242
	rs9321461	chr6	134838541	C/T	0.01783	0.00472	0.00016	1	RP11-557H15.3	non-coding intronic		0.0454	0.6484	0.8641	0.5139	0.543058	7.752	134838401	134838800	0.108992	<0.003	0.31	0.44	0.58	0.026214	0.68752	0.74165	0.53538
	rs9321462	chr6	134838733	A/G	0.01704	0.004758	0.000344	1	RP11-557H15.3	non-coding intronic		0.0454	0.6484	0.8671	0.5139	-0.203622	1.079	134838401	134838800	0.108992	<0.003	0.3	0.39	0.62	0.16486	0.66642	0.66296	0.50248
	rs2327474	chr6	134840433	A/G	0.02249	0.006179	0.000276	1	RP11-557H15.3	non-coding intronic		0.4236	0.8429	0.9415	0.7962	0.135544	3.99	134839909	134840524	0.057505	<0.003	0.28	0.36	0.38	0.35574	0.33518	0.3331	0.3848
	rs6938621	chr6	134840948	C/A	0.02249	0.006179	0.000276	1	RP11-557H15.3	non-coding intronic		0.416	0.8415	0.9415	0.7932	0.528931	7.648	134840891	134841000	0.126639	<0.003	0.36	0.48	0.55	0.13193	0.61293	0.72794	0.45975
	rs9321463	chr6	134841143	G/A	0.02249	0.006179	0.000276	1	RP11-557H15.3	non-coding intronic		0.4236	0.8415	0.9415	0.7942	0.243758	5.134	134841082	134841156	0.093781	<0.003	0.19	0.32	0.51	0.064626	0.61726	0.55911	0.44236
	rs7090673	chr10	74050503	C/T	-0.01733	0.004833	0.0003389	0.999294	DDIT4	non-coding	RENAL	0.59	0.4971	0.9147	0.3787	-0.799494	0.043	74050297	74050600	0.053691	<0.003	0.23	0.23	0.21	0.35156	0.2929	0.24547	0.39876
	rs7088870	chr10	74053313	T/C	-0.01774	0.004915	0.0003094	0.980882	DDIT4	non-coding		0.7027	0.5029	0.9147	0.3797	0.057947	3.165	74053201	74053342	0.119485	<0.003	0.28	0.26	0.19	0.041875	0.4993	0.49778	0.4351
	rs3998462	chr10	74054871	T/C	-0.01824	0.004993	0.000262	0.999719	DDIT4	non-coding		0.8797	0.5331	0.9147	0.3827	-0.251038	0.854	74054738	74055000	0.057505	<0.003	0.28	0.16	0.1	0.17905	0.12236	0.12266	0.35727
	rs6480615	chr10	74057642	C/A	-0.01766	0.004961	0.000373	1	DDIT4	non-coding		0.6558	0.4957	0.9157	0.3757	0.628681	8.353	74057251	74057727	0.108992	<0.003	0.31	0.37	0.64	0.066582	0.37186	0.057224	0.55813
	rs6480616	chr10	74057844	C/T	-0.01731	0.004921	0.0004401	1	DDIT4	non-coding		0.6536	0.4957	0.9157	0.3757	0.816476	9.565	74057841	74057970	0.235255	<0.003	0.52	0.34	0.76	0.002324	0.21478	0.000544	0.73296
	rs10762508	chr10	74058511	G/A	-0.01797	0.004974	0.000306	1	DDIT4	non-coding		0.6558	0.4957	0.9157	0.3757	2.27563	18.01	74057971	74058600	0.108992	<0.003	0.35	0.44	0.49	0.045783	0.6917	0.71392	0.50659
	rs10895313	chr11	102423657	A/C	-0.01517	0.004043	0.0001777	1	MMP7	non-coding	CANCER, CARDIOVASCULAR, IMMUNE	0.8744	0.9553	0.8819	0.9891	0.070897	3.3	102423454	102423703	0.125411	<0.003	0.42	0.41	0.22	0.047537	0.3987	0.59554	0.4648
	rs2186763	chr11	102424545	G/A	-0.01531	0.00405	0.000158	0.947027	MMP7	non-coding		0.8888	0.9568	0.8819	0.9891	-0.309371	0.632	102424521	102424556	0.078958	<0.003	0.2	0.31	0.3	0.1464	0.52093	0.43771	0.43576
	rs7112899	chr11	102429357	G/T	-0.01561	0.004248	0.0002407	0.592893	MMP7	non-coding		0.9766	0.9035	0.881	0.8519	-0.178003	1.219	102429314	102429800	0.048788	<0.003	0.25	0.14	0.05	0.20687	0.14789	0.11863	0.36588
	rs10791580	chr11	102429962	A/C	-0.01554	0.004051	0.0001263	0.992836	MMP7	non-coding		0.8941	0.9568	0.8819	0.9901	-0.323282	0.588	102429801	102430383	0.057505	<0.003	0.2	0.11	0.04	0.24302	0.34735	0.3068	0.34305
	rs4754047	chr11	102434302	C/G	-0.01589	0.00404	8.51e-05	0.999965	MMP7	non-coding		0.8858	0.8948	0.881	0.8499	-0.394135	0.4	102433598	102434400	0.074388	<0.003	0.26	0.33	0.27	0.18085	0.357	0.21316	0.4431
	rs603486	chr11	118587347	T/C	0.01249	0.003043	4.09e-05	0.891953	AP002954.4	non-coding intronic		0.531	0.732	0.5536	0.6113	-0.260979	0.812	118587301	118587354	0.13677	<0.25	0.18	0.15	0.15	0.21755	0.45762	0.35708	0.38487
	rs1560761	chr12	106477437	G/A	0.02599	0.006269	3.44e-05	1	NUAK1	intronic	PSYCH	0.8502	0.4697	0.9395	0.4622	0.043895	3.02	106477401	106477600	0.069865	<0.003	0.22	0.21	0.47	0.083844	0.66924	0.79773	0.49654
	rs892270	chr12	106478826	T/G	0.02599	0.006269	3.44e-05	1	NUAK1	intronic,5upstream		0.8828	0.4755	0.9415	0.4781	0.238869	5.084	106478749	106478888	0.088506	<0.003	0.31	0.36	0.45	0.12002	0.60773	0.67396	0.44099
