# Supplementary material for: Exploring Stroke Risk through Mendelian Randomization: A Comprehensive Study Integrating Genetics and Metabolic Traits in the Korean Population
Source: Biomedicines. 2024 Jun 13;12(6):1311. doi: 10.3390/biomedicines12061311 (PMC11201557; doi:10.3390/biomedicines12061311)
Supplement: Supplementary file 1 [file biomedicines-12-01311-s001.zip › Table S5.xlsx]

## Sheet: TableS4
Table S4. Single nucleotide polymorphism (SNP) effects of outcomes.
exposure	outcome	id.outcome	samplesize	SNP	b	se	p
TE	Ischemic stroke || id:ebi-a-GCST005843	ebi-a-GCST005843	440328	rs10848675	0.70766	0.543334	0.192766
TE	Ischemic stroke || id:ebi-a-GCST005843	ebi-a-GCST005843	440328	rs12493416	0.0026455	0.34127	0.993815
TE	Ischemic stroke || id:ebi-a-GCST005843	ebi-a-GCST005843	440328	rs1295401	-0.493885	0.399812	0.216721
TE	Ischemic stroke || id:ebi-a-GCST005843	ebi-a-GCST005843	440328	rs1909218	0.0534759	0.382775	0.888892
TE	Ischemic stroke || id:ebi-a-GCST005843	ebi-a-GCST005843	440328	rs221074	0.447678	0.296586	0.131188
TE	Ischemic stroke || id:ebi-a-GCST005843	ebi-a-GCST005843	440328	rs221075	0.454166	0.289774	0.117043
TE	Ischemic stroke || id:ebi-a-GCST005843	ebi-a-GCST005843	440328	rs221083	0.392265	0.290055	0.176253
TE	Ischemic stroke || id:ebi-a-GCST005843	ebi-a-GCST005843	440328	rs2625889	-0.264468	0.283136	0.35027
TE	Ischemic stroke || id:ebi-a-GCST005843	ebi-a-GCST005843	440328	rs2648417	-0.137336	0.290642	0.63655
TE	Ischemic stroke || id:ebi-a-GCST005843	ebi-a-GCST005843	440328	rs485288	0.21311	0.264365	0.420172
TE	Ischemic stroke || id:ebi-a-GCST005843	ebi-a-GCST005843	440328	rs5001747	0.0172662	0.382734	0.964017
TE	Ischemic stroke || id:ebi-a-GCST005843	ebi-a-GCST005843	440328	rs536065	0.246401	0.276855	0.373466
TE	Ischemic stroke || id:ebi-a-GCST005843	ebi-a-GCST005843	440328	rs539339	0.342809	0.284281	0.227863
TE	Ischemic stroke || id:ebi-a-GCST005843	ebi-a-GCST005843	440328	rs6888436	-0.131148	0.502732	0.794193
TE	Ischemic stroke || id:ebi-a-GCST005843	ebi-a-GCST005843	440328	rs7396136	0.0337743	0.371517	0.927565
TE	Ischemic stroke || id:ebi-a-GCST005843	ebi-a-GCST005843	440328	rs7483250	0.00844357	0.379961	0.982271
TE	Ischemic stroke || id:ebi-a-GCST005843	ebi-a-GCST005843	440328	rs7484151	0.49803	0.410805	0.225387
TE	Ischemic stroke || id:ebi-a-GCST005843	ebi-a-GCST005843	440328	All - Inverse variance weighted	0.150122	0.0802857	0.0615043
TE	Ischemic stroke || id:ebi-a-GCST005843	ebi-a-GCST005843	440328	All - MR Egger	0.997136	0.430747	0.0351952
TE	Stroke || id:ebi-a-GCST006906	ebi-a-GCST006906	446696	rs10848675	0.19083	0.691757	0.782654
TE	Stroke || id:ebi-a-GCST006906	ebi-a-GCST006906	446696	rs12493416	0.140212	0.378307	0.710914
TE	Stroke || id:ebi-a-GCST006906	ebi-a-GCST006906	446696	rs1295401	-1.0301	0.432738	0.0172922
TE	Stroke || id:ebi-a-GCST006906	ebi-a-GCST006906	446696	rs1909218	0.239234	0.382775	0.531971
TE	Stroke || id:ebi-a-GCST006906	ebi-a-GCST006906	446696	rs221074	0.271405	0.293788	0.355585
TE	Stroke || id:ebi-a-GCST006906	ebi-a-GCST006906	446696	rs221075	0.234048	0.289774	0.419268
TE	Stroke || id:ebi-a-GCST006906	ebi-a-GCST006906	446696	rs221083	0.198895	0.287293	0.488744
TE	Stroke || id:ebi-a-GCST006906	ebi-a-GCST006906	446696	rs2625889	-0.326696	0.29247	0.263985
TE	Stroke || id:ebi-a-GCST006906	ebi-a-GCST006906	446696	rs2648417	-0.242734	0.29703	0.413812
TE	Stroke || id:ebi-a-GCST006906	ebi-a-GCST006906	446696	rs485288	0.0242784	0.272458	0.928995
TE	Stroke || id:ebi-a-GCST006906	ebi-a-GCST006906	446696	rs5001747	0.146763	0.374101	0.694831
TE	Stroke || id:ebi-a-GCST006906	ebi-a-GCST006906	446696	rs536065	0.13289	0.279623	0.634611
TE	Stroke || id:ebi-a-GCST006906	ebi-a-GCST006906	446696	rs539339	0.147715	0.281494	0.599755
TE	Stroke || id:ebi-a-GCST006906	ebi-a-GCST006906	446696	rs6888436	-0.114754	0.568306	0.839977
TE	Stroke || id:ebi-a-GCST006906	ebi-a-GCST006906	446696	rs7396136	0.1745	0.371517	0.638572
TE	Stroke || id:ebi-a-GCST006906	ebi-a-GCST006906	446696	rs7483250	0.1745	0.371517	0.638572
TE	Stroke || id:ebi-a-GCST006906	ebi-a-GCST006906	446696	rs7484151	0.514913	0.405177	0.203788
TE	Stroke || id:ebi-a-GCST006906	ebi-a-GCST006906	446696	All - Inverse variance weighted	0.0637154	0.0817637	0.435825
TE	Stroke || id:ebi-a-GCST006906	ebi-a-GCST006906	446696	All - MR Egger	1.17944	0.469133	0.0238337
TE	Ischemic stroke || id:ebi-a-GCST006908	ebi-a-GCST006908	440328	rs10848675	0.363106	0.752717	0.629526
TE	Ischemic stroke || id:ebi-a-GCST006908	ebi-a-GCST006908	440328	rs12493416	-0.047619	0.391534	0.903199
TE	Ischemic stroke || id:ebi-a-GCST006908	ebi-a-GCST006908	440328	rs1295401	-0.611477	0.470367	0.193601
TE	Ischemic stroke || id:ebi-a-GCST006908	ebi-a-GCST006908	440328	rs1909218	0.239234	0.419364	0.568359
TE	Ischemic stroke || id:ebi-a-GCST006908	ebi-a-GCST006908	440328	rs221074	0.397314	0.316172	0.208885
TE	Ischemic stroke || id:ebi-a-GCST006908	ebi-a-GCST006908	440328	rs221075	0.356645	0.312065	0.253098
TE	Ischemic stroke || id:ebi-a-GCST006908	ebi-a-GCST006908	440328	rs221083	0.345304	0.312155	0.268642
TE	Ischemic stroke || id:ebi-a-GCST006908	ebi-a-GCST006908	440328	rs2625889	-0.451151	0.31425	0.151104
TE	Ischemic stroke || id:ebi-a-GCST006908	ebi-a-GCST006908	440328	rs2648417	-0.29703	0.322581	0.357159
TE	Ischemic stroke || id:ebi-a-GCST006908	ebi-a-GCST006908	440328	rs485288	0.183437	0.294038	0.532724
TE	Ischemic stroke || id:ebi-a-GCST006908	ebi-a-GCST006908	440328	rs5001747	0.189928	0.417266	0.648985
TE	Ischemic stroke || id:ebi-a-GCST006908	ebi-a-GCST006908	440328	rs536065	0.312846	0.301772	0.299877
TE	Ischemic stroke || id:ebi-a-GCST006908	ebi-a-GCST006908	440328	rs539339	0.328874	0.30379	0.279
TE	Ischemic stroke || id:ebi-a-GCST006908	ebi-a-GCST006908	440328	rs6888436	0.0218579	0.595628	0.970726
TE	Ischemic stroke || id:ebi-a-GCST006908	ebi-a-GCST006908	440328	rs7396136	0.194202	0.405291	0.63182
TE	Ischemic stroke || id:ebi-a-GCST006908	ebi-a-GCST006908	440328	rs7483250	0.1745	0.413735	0.673194
TE	Ischemic stroke || id:ebi-a-GCST006908	ebi-a-GCST006908	440328	rs7484151	0.616207	0.436128	0.157684
TE	Ischemic stroke || id:ebi-a-GCST006908	ebi-a-GCST006908	440328	All - Inverse variance weighted	0.143855	0.0884238	0.103761
TE	Ischemic stroke || id:ebi-a-GCST006908	ebi-a-GCST006908	440328	All - MR Egger	1.04761	0.500939	0.0539315
TE	Ischemic stroke || id:ebi-a-GCST90018644	ebi-a-GCST90018644	174686	rs10848675	1.94758	0.842664	0.0208208
TE	Ischemic stroke || id:ebi-a-GCST90018644	ebi-a-GCST90018644	174686	rs12493416	-0.172188	0.437775	0.694079
TE	Ischemic stroke || id:ebi-a-GCST90018644	ebi-a-GCST90018644	174686	rs1295401	-0.933669	0.595014	0.116612
TE	Ischemic stroke || id:ebi-a-GCST90018644	ebi-a-GCST90018644	174686	rs1909218	-0.328238	0.735933	0.655585
TE	Ischemic stroke || id:ebi-a-GCST90018644	ebi-a-GCST90018644	174686	rs221074	0.367963	0.624591	0.555777
TE	Ischemic stroke || id:ebi-a-GCST90018644	ebi-a-GCST90018644	174686	rs221075	0.378116	0.621775	0.543105
TE	Ischemic stroke || id:ebi-a-GCST90018644	ebi-a-GCST90018644	174686	rs221083	0.366425	0.617138	0.55268
TE	Ischemic stroke || id:ebi-a-GCST90018644	ebi-a-GCST90018644	174686	rs2625889	-0.36434	0.670184	0.586687
TE	Ischemic stroke || id:ebi-a-GCST90018644	ebi-a-GCST90018644	174686	rs2648417	-0.367132	0.683462	0.591154
TE	Ischemic stroke || id:ebi-a-GCST90018644	ebi-a-GCST90018644	174686	rs485288	0.298104	0.587551	0.611898
TE	Ischemic stroke || id:ebi-a-GCST90018644	ebi-a-GCST90018644	174686	rs5001747	-0.397471	0.752052	0.597142
TE	Ischemic stroke || id:ebi-a-GCST90018644	ebi-a-GCST90018644	174686	rs536065	0.357096	0.616005	0.562119
TE	Ischemic stroke || id:ebi-a-GCST90018644	ebi-a-GCST90018644	174686	rs539339	0.363562	0.621006	0.558252
TE	Ischemic stroke || id:ebi-a-GCST90018644	ebi-a-GCST90018644	174686	rs6888436	-0.150336	0.658689	0.819463
TE	Ischemic stroke || id:ebi-a-GCST90018644	ebi-a-GCST90018644	174686	rs7396136	-0.364934	0.734909	0.619492
TE	Ischemic stroke || id:ebi-a-GCST90018644	ebi-a-GCST90018644	174686	rs7483250	-0.367208	0.735331	0.617513
TE	Ischemic stroke || id:ebi-a-GCST90018644	ebi-a-GCST90018644	174686	All - Inverse variance weighted	0.00586023	0.159437	0.97068
TE	Ischemic stroke || id:ebi-a-GCST90018644	ebi-a-GCST90018644	174686	All - MR Egger	0.92853	0.653725	0.177387
TE	Stroke || id:ebi-a-GCST90038613	ebi-a-GCST90038613	484598	rs10848675	-0.0147701	0.0169991	0.384915
TE	Stroke || id:ebi-a-GCST90038613	ebi-a-GCST90038613	484598	rs12493416	-0.00356685	0.00969074	0.712823
TE	Stroke || id:ebi-a-GCST90038613	ebi-a-GCST90038613	484598	rs1295401	-0.00219104	0.0114003	0.847592
TE	Stroke || id:ebi-a-GCST90038613	ebi-a-GCST90038613	484598	rs1909218	0.00912837	0.00951706	0.337479
TE	Stroke || id:ebi-a-GCST90038613	ebi-a-GCST90038613	484598	rs221074	-0.0042211	0.00765649	0.581421
TE	Stroke || id:ebi-a-GCST90038613	ebi-a-GCST90038613	484598	rs221075	-0.00399822	0.00761574	0.599588
TE	Stroke || id:ebi-a-GCST90038613	ebi-a-GCST90038613	484598	rs221083	-0.00303823	0.0075558	0.687606
TE	Stroke || id:ebi-a-GCST90038613	ebi-a-GCST90038613	484598	rs2625889	0.00997368	0.00774605	0.197891
TE	Stroke || id:ebi-a-GCST90038613	ebi-a-GCST90038613	484598	rs2648417	0.0104734	0.007826	0.180806
TE	Stroke || id:ebi-a-GCST90038613	ebi-a-GCST90038613	484598	rs485288	0.00479819	0.00708082	0.498005
TE	Stroke || id:ebi-a-GCST90038613	ebi-a-GCST90038613	484598	rs5001747	0.0088655	0.00972553	0.361995
TE	Stroke || id:ebi-a-GCST90038613	ebi-a-GCST90038613	484598	rs536065	0.0010921	0.00743965	0.883294
TE	Stroke || id:ebi-a-GCST90038613	ebi-a-GCST90038613	484598	rs539339	0.000971678	0.00752007	0.89719
TE	Stroke || id:ebi-a-GCST90038613	ebi-a-GCST90038613	484598	rs6888436	-0.0106895	0.0143835	0.457374
TE	Stroke || id:ebi-a-GCST90038613	ebi-a-GCST90038613	484598	rs7396136	0.00926794	0.00951283	0.329929
TE	Stroke || id:ebi-a-GCST90038613	ebi-a-GCST90038613	484598	rs7483250	0.00894827	0.00950737	0.346606
TE	Stroke || id:ebi-a-GCST90038613	ebi-a-GCST90038613	484598	rs7484151	0.0060094	0.00905945	0.50712
TE	Stroke || id:ebi-a-GCST90038613	ebi-a-GCST90038613	484598	All - Inverse variance weighted	0.00263258	0.00211737	0.213748
TE	Stroke || id:ebi-a-GCST90038613	ebi-a-GCST90038613	484598	All - MR Egger	0.00854802	0.0120932	0.490498
TE	Cardioembolic stroke || id:ieu-a-1109	ieu-a-1109	21185	rs10848675	0.983302	1.98516	0.620369
TE	Cardioembolic stroke || id:ieu-a-1109	ieu-a-1109	21185	rs12493416	-1.69312	1.21164	0.162299
TE	Cardioembolic stroke || id:ieu-a-1109	ieu-a-1109	21185	rs1295401	0.122295	1.49577	0.934837
TE	Cardioembolic stroke || id:ieu-a-1109	ieu-a-1109	21185	rs1909218	1.10892	1.22432	0.36507
TE	Cardioembolic stroke || id:ieu-a-1109	ieu-a-1109	21185	rs221074	2.47622	1.01567	0.0147681
TE	Cardioembolic stroke || id:ieu-a-1109	ieu-a-1109	21185	rs221075	2.55224	1.05043	0.015111
TE	Cardioembolic stroke || id:ieu-a-1109	ieu-a-1109	21185	rs221083	2.16022	1	0.0307556
TE	Cardioembolic stroke || id:ieu-a-1109	ieu-a-1109	21185	rs2625889	-0.78407	1.00498	0.435282
TE	Cardioembolic stroke || id:ieu-a-1109	ieu-a-1109	21185	rs2648417	-0.424784	1.02523	0.678632
TE	Cardioembolic stroke || id:ieu-a-1109	ieu-a-1109	21185	rs485288	2.0178	0.96574	0.036673
TE	Cardioembolic stroke || id:ieu-a-1109	ieu-a-1109	21185	rs5001747	0.664748	1.33525	0.618593
TE	Cardioembolic stroke || id:ieu-a-1109	ieu-a-1109	21185	rs536065	2.43909	1.01329	0.0160796
TE	Cardioembolic stroke || id:ieu-a-1109	ieu-a-1109	21185	rs539339	2.13489	1.034	0.0389523
TE	Cardioembolic stroke || id:ieu-a-1109	ieu-a-1109	21185	rs6888436	-1.57923	1.92896	0.412959
TE	Cardioembolic stroke || id:ieu-a-1109	ieu-a-1109	21185	rs7396136	0.211089	1.28624	0.869642
TE	Cardioembolic stroke || id:ieu-a-1109	ieu-a-1109	21185	rs7483250	0.211089	1.28624	0.869642
TE	Cardioembolic stroke || id:ieu-a-1109	ieu-a-1109	21185	rs7484151	1.02138	1.28588	0.427015
TE	Cardioembolic stroke || id:ieu-a-1109	ieu-a-1109	21185	All - Inverse variance weighted	1.03603	0.338778	0.00222708
TE	Cardioembolic stroke || id:ieu-a-1109	ieu-a-1109	21185	All - MR Egger	4.18992	1.80721	0.0349541
SE	Ischemic stroke || id:ebi-a-GCST005843	ebi-a-GCST005843	440328	rs1017409	0.0748596	0.561447	0.89393
SE	Ischemic stroke || id:ebi-a-GCST005843	ebi-a-GCST005843	440328	rs1017410	0.112289	0.555209	0.839723
SE	Ischemic stroke || id:ebi-a-GCST005843	ebi-a-GCST005843	440328	rs10955446	1.74326	0.739567	0.0184162
SE	Ischemic stroke || id:ebi-a-GCST005843	ebi-a-GCST005843	440328	rs1115971	0.103093	0.504612	0.838118
SE	Ischemic stroke || id:ebi-a-GCST005843	ebi-a-GCST005843	440328	rs1435076	0.191816	0.575448	0.738883
SE	Ischemic stroke || id:ebi-a-GCST005843	ebi-a-GCST005843	440328	rs159278	0.00968523	0.682809	0.988683
SE	Ischemic stroke || id:ebi-a-GCST005843	ebi-a-GCST005843	440328	rs159282	0.0728509	0.684798	0.915278
SE	Ischemic stroke || id:ebi-a-GCST005843	ebi-a-GCST005843	440328	rs1671413	-0.938567	0.534699	0.0792047
SE	Ischemic stroke || id:ebi-a-GCST005843	ebi-a-GCST005843	440328	rs17669146	-0.0816104	0.500544	0.870484
SE	Ischemic stroke || id:ebi-a-GCST005843	ebi-a-GCST005843	440328	rs2194255	-0.379451	0.496205	0.444447
SE	Ischemic stroke || id:ebi-a-GCST005843	ebi-a-GCST005843	440328	rs221074	-0.5743	0.380474	0.131188
SE	Ischemic stroke || id:ebi-a-GCST005843	ebi-a-GCST005843	440328	rs221075	-0.581105	0.370766	0.117043
SE	Ischemic stroke || id:ebi-a-GCST005843	ebi-a-GCST005843	440328	rs221083	-0.518437	0.383352	0.176253
SE	Ischemic stroke || id:ebi-a-GCST005843	ebi-a-GCST005843	440328	rs356998	0.104004	0.473219	0.826042
SE	Ischemic stroke || id:ebi-a-GCST005843	ebi-a-GCST005843	440328	rs4388697	1.62316	1.14075	0.154769
SE	Ischemic stroke || id:ebi-a-GCST005843	ebi-a-GCST005843	440328	rs4397378	1.88198	0.744285	0.0114528
SE	Ischemic stroke || id:ebi-a-GCST005843	ebi-a-GCST005843	440328	rs4688636	0.31906	0.520571	0.53994
SE	Ischemic stroke || id:ebi-a-GCST005843	ebi-a-GCST005843	440328	rs485288	-0.297216	0.368698	0.420172
SE	Ischemic stroke || id:ebi-a-GCST005843	ebi-a-GCST005843	440328	rs536065	-0.326965	0.367377	0.373466
SE	Ischemic stroke || id:ebi-a-GCST005843	ebi-a-GCST005843	440328	rs539339	-0.45354	0.376106	0.227863
SE	Ischemic stroke || id:ebi-a-GCST005843	ebi-a-GCST005843	440328	rs7013390	1.80834	0.757986	0.017046
SE	Ischemic stroke || id:ebi-a-GCST005843	ebi-a-GCST005843	440328	rs7015202	-0.126214	0.548544	0.818023
SE	Ischemic stroke || id:ebi-a-GCST005843	ebi-a-GCST005843	440328	rs7606478	0.0338028	0.56338	0.952156
SE	Ischemic stroke || id:ebi-a-GCST005843	ebi-a-GCST005843	440328	rs977417	0.290046	0.5735	0.613034
SE	Ischemic stroke || id:ebi-a-GCST005843	ebi-a-GCST005843	440328	All - Inverse variance weighted	-0.101592	0.121971	0.404891
SE	Ischemic stroke || id:ebi-a-GCST005843	ebi-a-GCST005843	440328	All - MR Egger	-1.30386	0.515721	0.0191473
SE	Stroke || id:ebi-a-GCST006906	ebi-a-GCST006906	446696	rs1017409	-0.336868	0.5864	0.565651
SE	Stroke || id:ebi-a-GCST006906	ebi-a-GCST006906	446696	rs1017410	-0.268247	0.5864	0.64735
SE	Stroke || id:ebi-a-GCST006906	ebi-a-GCST006906	446696	rs10955446	1.93344	0.802958	0.0160448
SE	Stroke || id:ebi-a-GCST006906	ebi-a-GCST006906	446696	rs1115971	-0.265871	0.580575	0.646993
SE	Stroke || id:ebi-a-GCST006906	ebi-a-GCST006906	446696	rs1435076	-0.287724	0.601023	0.632135
SE	Stroke || id:ebi-a-GCST006906	ebi-a-GCST006906	446696	rs159278	-0.474576	0.857143	0.579803
SE	Stroke || id:ebi-a-GCST006906	ebi-a-GCST006906	446696	rs159282	-0.369111	0.859641	0.667648
SE	Stroke || id:ebi-a-GCST006906	ebi-a-GCST006906	446696	rs1671413	-0.807736	0.557452	0.147343
SE	Stroke || id:ebi-a-GCST006906	ebi-a-GCST006906	446696	rs17669146	-0.565832	0.533188	0.288588
SE	Stroke || id:ebi-a-GCST006906	ebi-a-GCST006906	446696	rs2194255	-0.741389	0.531232	0.162834
SE	Stroke || id:ebi-a-GCST006906	ebi-a-GCST006906	446696	rs221074	-0.348169	0.376884	0.355585
SE	Stroke || id:ebi-a-GCST006906	ebi-a-GCST006906	446696	rs221075	-0.299465	0.370766	0.419268
SE	Stroke || id:ebi-a-GCST006906	ebi-a-GCST006906	446696	rs221083	-0.26287	0.379701	0.488744
SE	Stroke || id:ebi-a-GCST006906	ebi-a-GCST006906	446696	rs356998	-0.49402	0.49922	0.322378
SE	Stroke || id:ebi-a-GCST006906	ebi-a-GCST006906	446696	rs4397378	2.09995	0.818713	0.0103195
SE	Stroke || id:ebi-a-GCST006906	ebi-a-GCST006906	446696	rs4688636	0.436608	0.562552	0.437678
SE	Stroke || id:ebi-a-GCST006906	ebi-a-GCST006906	446696	rs485288	-0.03386	0.379985	0.928995
SE	Stroke || id:ebi-a-GCST006906	ebi-a-GCST006906	446696	rs536065	-0.176341	0.371051	0.634611
SE	Stroke || id:ebi-a-GCST006906	ebi-a-GCST006906	446696	rs539339	-0.195428	0.372419	0.599755
SE	Stroke || id:ebi-a-GCST006906	ebi-a-GCST006906	446696	rs7013390	2.05739	0.82837	0.013004
SE	Stroke || id:ebi-a-GCST006906	ebi-a-GCST006906	446696	rs7015202	-0.849515	0.631068	0.178253
SE	Stroke || id:ebi-a-GCST006906	ebi-a-GCST006906	446696	rs7606478	-0.191549	0.614085	0.755096
SE	Stroke || id:ebi-a-GCST006906	ebi-a-GCST006906	446696	rs977417	-0.151615	0.593276	0.798294
SE	Stroke || id:ebi-a-GCST006906	ebi-a-GCST006906	446696	All - Inverse variance weighted	-0.179911	0.121959	0.140166
SE	Stroke || id:ebi-a-GCST006906	ebi-a-GCST006906	446696	All - MR Egger	-0.154909	0.564086	0.786293
SE	Ischemic stroke || id:ebi-a-GCST006908	ebi-a-GCST006908	440328	rs1017409	0.0187149	0.642545	0.976764
SE	Ischemic stroke || id:ebi-a-GCST006908	ebi-a-GCST006908	440328	rs1017410	0.0935745	0.636307	0.883086
SE	Ischemic stroke || id:ebi-a-GCST006908	ebi-a-GCST006908	440328	rs10955446	1.74855	0.892763	0.050162
SE	Ischemic stroke || id:ebi-a-GCST006908	ebi-a-GCST006908	440328	rs1115971	-0.477482	0.569723	0.401977
SE	Ischemic stroke || id:ebi-a-GCST006908	ebi-a-GCST006908	440328	rs1435076	0.140665	0.658568	0.830865
SE	Ischemic stroke || id:ebi-a-GCST006908	ebi-a-GCST006908	440328	rs159278	-0.0823245	0.939467	0.930172
SE	Ischemic stroke || id:ebi-a-GCST006908	ebi-a-GCST006908	440328	rs159282	-0.053424	0.942205	0.954783
SE	Ischemic stroke || id:ebi-a-GCST006908	ebi-a-GCST006908	440328	rs1671413	-0.654152	0.614334	0.28696
SE	Ischemic stroke || id:ebi-a-GCST006908	ebi-a-GCST006908	440328	rs17669146	0.0870511	0.565832	0.877731
SE	Ischemic stroke || id:ebi-a-GCST006908	ebi-a-GCST006908	440328	rs2194255	-0.455342	0.572096	0.426079
SE	Ischemic stroke || id:ebi-a-GCST006908	ebi-a-GCST006908	440328	rs221074	-0.509691	0.405599	0.208885
SE	Ischemic stroke || id:ebi-a-GCST006908	ebi-a-GCST006908	440328	rs221075	-0.456328	0.399287	0.253098
SE	Ischemic stroke || id:ebi-a-GCST006908	ebi-a-GCST006908	440328	rs221083	-0.456371	0.412559	0.268642
SE	Ischemic stroke || id:ebi-a-GCST006908	ebi-a-GCST006908	440328	rs356998	-0.312012	0.540822	0.563991
SE	Ischemic stroke || id:ebi-a-GCST006908	ebi-a-GCST006908	440328	rs4397378	1.88198	0.898458	0.0361999
SE	Ischemic stroke || id:ebi-a-GCST006908	ebi-a-GCST006908	440328	rs4688636	0.31906	0.604534	0.597654
SE	Ischemic stroke || id:ebi-a-GCST006908	ebi-a-GCST006908	440328	rs485288	-0.255831	0.410083	0.532724
SE	Ischemic stroke || id:ebi-a-GCST006908	ebi-a-GCST006908	440328	rs536065	-0.415136	0.400441	0.299877
SE	Ischemic stroke || id:ebi-a-GCST006908	ebi-a-GCST006908	440328	rs539339	-0.435103	0.401917	0.279
SE	Ischemic stroke || id:ebi-a-GCST006908	ebi-a-GCST006908	440328	rs7013390	1.83541	0.909583	0.0436061
SE	Ischemic stroke || id:ebi-a-GCST006908	ebi-a-GCST006908	440328	rs7015202	-1.18932	0.679612	0.0801183
SE	Ischemic stroke || id:ebi-a-GCST006908	ebi-a-GCST006908	440328	rs7606478	-0.377465	0.670423	0.573418
SE	Ischemic stroke || id:ebi-a-GCST006908	ebi-a-GCST006908	440328	rs977417	0.349374	0.652604	0.592405
SE	Ischemic stroke || id:ebi-a-GCST006908	ebi-a-GCST006908	440328	All - Inverse variance weighted	-0.20609	0.117698	0.0799437
SE	Ischemic stroke || id:ebi-a-GCST006908	ebi-a-GCST006908	440328	All - MR Egger	-1.08673	0.525017	0.0509859
SE	Ischemic stroke || id:ebi-a-GCST90018644	ebi-a-GCST90018644	174686	rs1017409	0.243709	0.77864	0.754286
SE	Ischemic stroke || id:ebi-a-GCST90018644	ebi-a-GCST90018644	174686	rs1017410	0.244186	0.77859	0.753805
SE	Ischemic stroke || id:ebi-a-GCST90018644	ebi-a-GCST90018644	174686	rs10955446	2.1688	0.829868	0.00896387
SE	Ischemic stroke || id:ebi-a-GCST90018644	ebi-a-GCST90018644	174686	rs1115971	0.767325	0.858996	0.371707
SE	Ischemic stroke || id:ebi-a-GCST90018644	ebi-a-GCST90018644	174686	rs1435076	0.181541	0.80335	0.821217
SE	Ischemic stroke || id:ebi-a-GCST90018644	ebi-a-GCST90018644	174686	rs159278	-1.66144	0.866978	0.0553192
SE	Ischemic stroke || id:ebi-a-GCST90018644	ebi-a-GCST90018644	174686	rs159282	-1.65046	0.869325	0.0576237
SE	Ischemic stroke || id:ebi-a-GCST90018644	ebi-a-GCST90018644	174686	rs1671413	-0.836945	0.825114	0.310421
SE	Ischemic stroke || id:ebi-a-GCST90018644	ebi-a-GCST90018644	174686	rs17669146	0.067753	0.881366	0.938725
SE	Ischemic stroke || id:ebi-a-GCST90018644	ebi-a-GCST90018644	174686	rs2194255	1.22957	0.843141	0.144751
SE	Ischemic stroke || id:ebi-a-GCST90018644	ebi-a-GCST90018644	174686	rs221074	-0.472039	0.801253	0.555777
SE	Ischemic stroke || id:ebi-a-GCST90018644	ebi-a-GCST90018644	174686	rs221075	-0.4838	0.795561	0.543105
SE	Ischemic stroke || id:ebi-a-GCST90018644	ebi-a-GCST90018644	174686	rs221083	-0.484286	0.815641	0.55268
SE	Ischemic stroke || id:ebi-a-GCST90018644	ebi-a-GCST90018644	174686	rs356998	0.276826	0.747878	0.711272
SE	Ischemic stroke || id:ebi-a-GCST90018644	ebi-a-GCST90018644	174686	rs4388697	-0.678008	0.865539	0.43343
SE	Ischemic stroke || id:ebi-a-GCST90018644	ebi-a-GCST90018644	174686	rs4397378	2.32564	0.855843	0.00658043
SE	Ischemic stroke || id:ebi-a-GCST90018644	ebi-a-GCST90018644	174686	rs4688636	1.31459	0.884673	0.13729
SE	Ischemic stroke || id:ebi-a-GCST90018644	ebi-a-GCST90018644	174686	rs485288	-0.415752	0.819432	0.611898
SE	Ischemic stroke || id:ebi-a-GCST90018644	ebi-a-GCST90018644	174686	rs536065	-0.473854	0.817417	0.562119
SE	Ischemic stroke || id:ebi-a-GCST90018644	ebi-a-GCST90018644	174686	rs539339	-0.480996	0.821597	0.558252
SE	Ischemic stroke || id:ebi-a-GCST90018644	ebi-a-GCST90018644	174686	rs7013390	2.23018	0.851668	0.00882908
SE	Ischemic stroke || id:ebi-a-GCST90018644	ebi-a-GCST90018644	174686	rs7015202	1.54926	0.71751	0.030833
SE	Ischemic stroke || id:ebi-a-GCST90018644	ebi-a-GCST90018644	174686	rs7606478	-0.994699	0.832423	0.232109
SE	Ischemic stroke || id:ebi-a-GCST90018644	ebi-a-GCST90018644	174686	rs977417	0.508866	0.832531	0.541049
SE	Ischemic stroke || id:ebi-a-GCST90018644	ebi-a-GCST90018644	174686	All - Inverse variance weighted	0.197654	0.22823	0.386472
SE	Ischemic stroke || id:ebi-a-GCST90018644	ebi-a-GCST90018644	174686	All - MR Egger	-1.28535	1.19965	0.295586
SE	Stroke || id:ebi-a-GCST90038613	ebi-a-GCST90038613	484598	rs1017409	-0.0260311	0.0151677	0.086122
SE	Stroke || id:ebi-a-GCST90038613	ebi-a-GCST90038613	484598	rs1017410	-0.0255907	0.0151658	0.0915276
SE	Stroke || id:ebi-a-GCST90038613	ebi-a-GCST90038613	484598	rs10955446	0.00375184	0.0215912	0.862048
SE	Stroke || id:ebi-a-GCST90038613	ebi-a-GCST90038613	484598	rs1115971	-0.0217672	0.0136463	0.110689
SE	Stroke || id:ebi-a-GCST90038613	ebi-a-GCST90038613	484598	rs1435076	-0.0267422	0.0155735	0.0859504
SE	Stroke || id:ebi-a-GCST90038613	ebi-a-GCST90038613	484598	rs159278	0.0286719	0.0211555	0.175325
SE	Stroke || id:ebi-a-GCST90038613	ebi-a-GCST90038613	484598	rs159282	0.0298619	0.0212201	0.159354
SE	Stroke || id:ebi-a-GCST90038613	ebi-a-GCST90038613	484598	rs1671413	0.0220173	0.0149084	0.139717
SE	Stroke || id:ebi-a-GCST90038613	ebi-a-GCST90038613	484598	rs17669146	-0.00839064	0.0137208	0.54085
SE	Stroke || id:ebi-a-GCST90038613	ebi-a-GCST90038613	484598	rs2194255	0.0177658	0.0142612	0.212858
SE	Stroke || id:ebi-a-GCST90038613	ebi-a-GCST90038613	484598	rs221074	0.005415	0.00982207	0.581421
SE	Stroke || id:ebi-a-GCST90038613	ebi-a-GCST90038613	484598	rs221075	0.00511572	0.00974435	0.599588
SE	Stroke || id:ebi-a-GCST90038613	ebi-a-GCST90038613	484598	rs221083	0.00401548	0.00998613	0.687606
SE	Stroke || id:ebi-a-GCST90038613	ebi-a-GCST90038613	484598	rs356998	0.00359005	0.0129853	0.782188
SE	Stroke || id:ebi-a-GCST90038613	ebi-a-GCST90038613	484598	rs4388697	0.0311555	0.0637168	0.624864
SE	Stroke || id:ebi-a-GCST90038613	ebi-a-GCST90038613	484598	rs4397378	0.00496251	0.0218934	0.820682
SE	Stroke || id:ebi-a-GCST90038613	ebi-a-GCST90038613	484598	rs4688636	0.00938216	0.0148295	0.526949
SE	Stroke || id:ebi-a-GCST90038613	ebi-a-GCST90038613	484598	rs485288	-0.00669184	0.00987532	0.498005
SE	Stroke || id:ebi-a-GCST90038613	ebi-a-GCST90038613	484598	rs536065	-0.00144918	0.00987215	0.883294
SE	Stroke || id:ebi-a-GCST90038613	ebi-a-GCST90038613	484598	rs539339	-0.00128554	0.00994912	0.89719
SE	Stroke || id:ebi-a-GCST90038613	ebi-a-GCST90038613	484598	rs7013390	0.00710466	0.0222767	0.749781
SE	Stroke || id:ebi-a-GCST90038613	ebi-a-GCST90038613	484598	rs7015202	0.0101254	0.0151717	0.504527
SE	Stroke || id:ebi-a-GCST90038613	ebi-a-GCST90038613	484598	rs7606478	0.00151888	0.0159633	0.924197
SE	Stroke || id:ebi-a-GCST90038613	ebi-a-GCST90038613	484598	rs977417	-0.0229383	0.0161875	0.156471
SE	Stroke || id:ebi-a-GCST90038613	ebi-a-GCST90038613	484598	All - Inverse variance weighted	-0.000459377	0.00284261	0.871618
SE	Stroke || id:ebi-a-GCST90038613	ebi-a-GCST90038613	484598	All - MR Egger	0.0211073	0.0127484	0.111982
SE	Cardioembolic stroke || id:ieu-a-1109	ieu-a-1109	21185	rs1017409	3.15034	2.18964	0.150222
SE	Cardioembolic stroke || id:ieu-a-1109	ieu-a-1109	21185	rs1017410	3.13787	2.19588	0.153011
SE	Cardioembolic stroke || id:ieu-a-1109	ieu-a-1109	21185	rs10955446	0.792393	2.93185	0.786952
SE	Cardioembolic stroke || id:ieu-a-1109	ieu-a-1109	21185	rs1115971	0.846446	1.83939	0.645389
SE	Cardioembolic stroke || id:ieu-a-1109	ieu-a-1109	21185	rs1435076	3.21611	2.25064	0.153011
SE	Cardioembolic stroke || id:ieu-a-1109	ieu-a-1109	21185	rs159278	1.76755	3.64649	0.627869
SE	Cardioembolic stroke || id:ieu-a-1109	ieu-a-1109	21185	rs159282	-0.305974	2.71005	0.910107
SE	Cardioembolic stroke || id:ieu-a-1109	ieu-a-1109	21185	rs1671413	-2.1843	1.92264	0.255917
SE	Cardioembolic stroke || id:ieu-a-1109	ieu-a-1109	21185	rs2194255	-1.33684	1.90893	0.483736
SE	Cardioembolic stroke || id:ieu-a-1109	ieu-a-1109	21185	rs221074	-3.1766	1.30294	0.0147681
SE	Cardioembolic stroke || id:ieu-a-1109	ieu-a-1109	21185	rs221075	-3.2656	1.34403	0.015111
SE	Cardioembolic stroke || id:ieu-a-1109	ieu-a-1109	21185	rs221083	-2.85506	1.32165	0.0307556
SE	Cardioembolic stroke || id:ieu-a-1109	ieu-a-1109	21185	rs356998	0.25481	1.74727	0.884053
SE	Cardioembolic stroke || id:ieu-a-1109	ieu-a-1109	21185	rs4397378	0.451887	2.69006	0.866596
SE	Cardioembolic stroke || id:ieu-a-1109	ieu-a-1109	21185	rs4688636	-1.92275	2.02351	0.342007
SE	Cardioembolic stroke || id:ieu-a-1109	ieu-a-1109	21185	rs485288	-2.81415	1.34688	0.036673
SE	Cardioembolic stroke || id:ieu-a-1109	ieu-a-1109	21185	rs536065	-3.23659	1.3446	0.0160796
SE	Cardioembolic stroke || id:ieu-a-1109	ieu-a-1109	21185	rs539339	-2.82448	1.36799	0.0389523
SE	Cardioembolic stroke || id:ieu-a-1109	ieu-a-1109	21185	rs7013390	0.438549	2.97239	0.882705
SE	Cardioembolic stroke || id:ieu-a-1109	ieu-a-1109	21185	rs7606478	-1.35211	2.20845	0.540376
SE	Cardioembolic stroke || id:ieu-a-1109	ieu-a-1109	21185	rs977417	1.19314	2.14239	0.57758
SE	Cardioembolic stroke || id:ieu-a-1109	ieu-a-1109	21185	All - Inverse variance weighted	-1.41611	0.470606	0.00261999
SE	Cardioembolic stroke || id:ieu-a-1109	ieu-a-1109	21185	All - MR Egger	-9.33609	1.7532	3.86543e-05
SY	Ischemic stroke || id:ebi-a-GCST005843	ebi-a-GCST005843	440328	rs10762508	-0.500835	0.5064	0.322658
SY	Ischemic stroke || id:ebi-a-GCST005843	ebi-a-GCST005843	440328	rs10791580	-1.18404	1.51223	0.43364
SY	Ischemic stroke || id:ebi-a-GCST005843	ebi-a-GCST005843	440328	rs10895313	-1.25906	1.66117	0.448489
SY	Ischemic stroke || id:ebi-a-GCST005843	ebi-a-GCST005843	440328	rs12665096	-0.452409	0.52879	0.392244
SY	Ischemic stroke || id:ebi-a-GCST005843	ebi-a-GCST005843	440328	rs1458648	-0.0827301	0.542916	0.878886
SY	Ischemic stroke || id:ebi-a-GCST005843	ebi-a-GCST005843	440328	rs1560761	0.0269334	0.377068	0.943057
SY	Ischemic stroke || id:ebi-a-GCST005843	ebi-a-GCST005843	440328	rs2172706	0.63893	0.76523	0.403745
SY	Ischemic stroke || id:ebi-a-GCST005843	ebi-a-GCST005843	440328	rs2186763	-1.52841	1.63292	0.349273
SY	Ischemic stroke || id:ebi-a-GCST005843	ebi-a-GCST005843	440328	rs2327474	0.275678	0.506892	0.586538
SY	Ischemic stroke || id:ebi-a-GCST005843	ebi-a-GCST005843	440328	rs28411274	1.01493	0.460554	0.0275452
SY	Ischemic stroke || id:ebi-a-GCST005843	ebi-a-GCST005843	440328	rs3087465	-0.290828	0.753169	0.699394
SY	Ischemic stroke || id:ebi-a-GCST005843	ebi-a-GCST005843	440328	rs3998462	-0.400219	0.509868	0.432485
SY	Ischemic stroke || id:ebi-a-GCST005843	ebi-a-GCST005843	440328	rs4318895	0.138146	0.503565	0.783826
SY	Ischemic stroke || id:ebi-a-GCST005843	ebi-a-GCST005843	440328	rs603486	0.168135	0.720576	0.815503
SY	Ischemic stroke || id:ebi-a-GCST005843	ebi-a-GCST005843	440328	rs6480615	-0.520951	0.515289	0.312022
SY	Ischemic stroke || id:ebi-a-GCST005843	ebi-a-GCST005843	440328	rs6480616	-0.745234	0.531485	0.160863
SY	Ischemic stroke || id:ebi-a-GCST005843	ebi-a-GCST005843	440328	rs6938621	0.23566	0.506892	0.641994
SY	Ischemic stroke || id:ebi-a-GCST005843	ebi-a-GCST005843	440328	rs7088870	-0.620068	0.518602	0.231832
SY	Ischemic stroke || id:ebi-a-GCST005843	ebi-a-GCST005843	440328	rs7090673	-0.796307	0.525101	0.129397
SY	Ischemic stroke || id:ebi-a-GCST005843	ebi-a-GCST005843	440328	rs7112899	0.711083	0.852018	0.403951
SY	Ischemic stroke || id:ebi-a-GCST005843	ebi-a-GCST005843	440328	rs7537497	1.13584	0.500695	0.0232976
SY	Ischemic stroke || id:ebi-a-GCST005843	ebi-a-GCST005843	440328	rs7757822	-0.353337	0.510376	0.488744
SY	Ischemic stroke || id:ebi-a-GCST005843	ebi-a-GCST005843	440328	rs892270	0.0307811	0.35783	0.931449
SY	Ischemic stroke || id:ebi-a-GCST005843	ebi-a-GCST005843	440328	rs9310938	-0.221311	0.713115	0.756299
SY	Ischemic stroke || id:ebi-a-GCST005843	ebi-a-GCST005843	440328	rs9321461	-0.34212	0.510376	0.502648
SY	Ischemic stroke || id:ebi-a-GCST005843	ebi-a-GCST005843	440328	rs9321462	-0.340376	0.534038	0.523889
SY	Ischemic stroke || id:ebi-a-GCST005843	ebi-a-GCST005843	440328	rs9321463	0.262339	0.506892	0.604777
SY	Ischemic stroke || id:ebi-a-GCST005843	ebi-a-GCST005843	440328	All - Inverse variance weighted	-0.065239	0.105625	0.536809
SY	Ischemic stroke || id:ebi-a-GCST005843	ebi-a-GCST005843	440328	All - MR Egger	0.898481	0.520432	0.0966123
SY	Stroke || id:ebi-a-GCST006906	ebi-a-GCST006906	446696	rs10762508	-0.166945	0.545353	0.759511
SY	Stroke || id:ebi-a-GCST006906	ebi-a-GCST006906	446696	rs10791580	-0.250965	3.39125	0.941007
SY	Stroke || id:ebi-a-GCST006906	ebi-a-GCST006906	446696	rs10895313	-4.52208	5.62294	0.42127
SY	Stroke || id:ebi-a-GCST006906	ebi-a-GCST006906	446696	rs12665096	-1.03995	0.540541	0.0543655
SY	Stroke || id:ebi-a-GCST006906	ebi-a-GCST006906	446696	rs1458648	0.134436	0.517063	0.794864
SY	Stroke || id:ebi-a-GCST006906	ebi-a-GCST006906	446696	rs1560761	-0.230858	0.350135	0.509677
SY	Stroke || id:ebi-a-GCST006906	ebi-a-GCST006906	446696	rs2172706	0.334324	0.802377	0.676922
SY	Stroke || id:ebi-a-GCST006906	ebi-a-GCST006906	446696	rs2186763	-4.48073	5.57152	0.42127
SY	Stroke || id:ebi-a-GCST006906	ebi-a-GCST006906	446696	rs2327474	0.195643	0.538017	0.71613
SY	Stroke || id:ebi-a-GCST006906	ebi-a-GCST006906	446696	rs28411274	1.4968	0.464819	0.00128109
SY	Stroke || id:ebi-a-GCST006906	ebi-a-GCST006906	446696	rs3087465	-0.193885	0.857569	0.821134
SY	Stroke || id:ebi-a-GCST006906	ebi-a-GCST006906	446696	rs3998462	-0.109649	0.537281	0.83829
SY	Stroke || id:ebi-a-GCST006906	ebi-a-GCST006906	446696	rs4318895	0.0935829	0.539216	0.862216
SY	Stroke || id:ebi-a-GCST006906	ebi-a-GCST006906	446696	rs603486	-0.616493	0.816653	0.450308
SY	Stroke || id:ebi-a-GCST006906	ebi-a-GCST006906	446696	rs6480615	-0.1359	0.549264	0.804581
SY	Stroke || id:ebi-a-GCST006906	ebi-a-GCST006906	446696	rs6480616	-0.38706	0.566147	0.494181
SY	Stroke || id:ebi-a-GCST006906	ebi-a-GCST006906	446696	rs6938621	0.00444642	0.529124	0.993295
SY	Stroke || id:ebi-a-GCST006906	ebi-a-GCST006906	446696	rs7088870	-0.0958286	0.546787	0.860877
SY	Stroke || id:ebi-a-GCST006906	ebi-a-GCST006906	446696	rs7090673	-0.271206	0.565493	0.631518
SY	Stroke || id:ebi-a-GCST006906	ebi-a-GCST006906	446696	rs7112899	0.74952	0.896861	0.403316
SY	Stroke || id:ebi-a-GCST006906	ebi-a-GCST006906	446696	rs7537497	1.68289	0.509968	0.000966848
SY	Stroke || id:ebi-a-GCST006906	ebi-a-GCST006906	446696	rs7757822	-0.852496	0.515984	0.0984991
SY	Stroke || id:ebi-a-GCST006906	ebi-a-GCST006906	446696	rs892270	-0.257791	0.350135	0.46157
SY	Stroke || id:ebi-a-GCST006906	ebi-a-GCST006906	446696	rs9310938	-0.557377	0.762295	0.464668
SY	Stroke || id:ebi-a-GCST006906	ebi-a-GCST006906	446696	rs9321461	-0.846887	0.515984	0.100734
SY	Stroke || id:ebi-a-GCST006906	ebi-a-GCST006906	446696	rs9321462	-0.821596	0.539906	0.128074
SY	Stroke || id:ebi-a-GCST006906	ebi-a-GCST006906	446696	rs9321463	0.0711427	0.529124	0.893044
SY	Stroke || id:ebi-a-GCST006906	ebi-a-GCST006906	446696	All - Inverse variance weighted	-0.0754275	0.131231	0.565449
SY	Stroke || id:ebi-a-GCST006906	ebi-a-GCST006906	446696	All - MR Egger	0.952378	0.626296	0.140896
SY	Ischemic stroke || id:ebi-a-GCST006908	ebi-a-GCST006908	440328	rs10762508	0.0445186	0.589872	0.939839
SY	Ischemic stroke || id:ebi-a-GCST006908	ebi-a-GCST006908	440328	rs10791580	0.669241	3.54569	0.850291
SY	Ischemic stroke || id:ebi-a-GCST006908	ebi-a-GCST006908	440328	rs10895313	-4.20567	6.2294	0.499592
SY	Ischemic stroke || id:ebi-a-GCST006908	ebi-a-GCST006908	440328	rs12665096	-0.904818	0.59342	0.127321
SY	Ischemic stroke || id:ebi-a-GCST006908	ebi-a-GCST006908	440328	rs1458648	0.041365	0.610134	0.945948
SY	Ischemic stroke || id:ebi-a-GCST006908	ebi-a-GCST006908	440328	rs1560761	-0.323201	0.419392	0.440919
SY	Ischemic stroke || id:ebi-a-GCST006908	ebi-a-GCST006908	440328	rs2172706	0.854383	0.89896	0.341902
SY	Ischemic stroke || id:ebi-a-GCST006908	ebi-a-GCST006908	440328	rs2186763	-2.88047	6.04833	0.633902
SY	Ischemic stroke || id:ebi-a-GCST006908	ebi-a-GCST006908	440328	rs2327474	0.60916	0.586928	0.299326
SY	Ischemic stroke || id:ebi-a-GCST006908	ebi-a-GCST006908	440328	rs28411274	1.59062	0.507463	0.00172174
SY	Ischemic stroke || id:ebi-a-GCST006908	ebi-a-GCST006908	440328	rs3087465	-0.521999	0.924683	0.572403
SY	Ischemic stroke || id:ebi-a-GCST006908	ebi-a-GCST006908	440328	rs3998462	0.0657895	0.58114	0.909866
SY	Ischemic stroke || id:ebi-a-GCST006908	ebi-a-GCST006908	440328	rs4318895	0.565954	0.588235	0.335989
SY	Ischemic stroke || id:ebi-a-GCST006908	ebi-a-GCST006908	440328	rs603486	-0.120096	0.880705	0.891534
SY	Ischemic stroke || id:ebi-a-GCST006908	ebi-a-GCST006908	440328	rs6480615	0.0283126	0.600227	0.962378
SY	Ischemic stroke || id:ebi-a-GCST006908	ebi-a-GCST006908	440328	rs6480616	-0.248411	0.61814	0.68778
SY	Ischemic stroke || id:ebi-a-GCST006908	ebi-a-GCST006908	440328	rs6938621	0.444642	0.586928	0.448705
SY	Ischemic stroke || id:ebi-a-GCST006908	ebi-a-GCST006908	440328	rs7088870	0.0507328	0.59752	0.932336
SY	Ischemic stroke || id:ebi-a-GCST006908	ebi-a-GCST006908	440328	rs7090673	-0.0750144	0.611656	0.902391
SY	Ischemic stroke || id:ebi-a-GCST006908	ebi-a-GCST006908	440328	rs7112899	1.11467	0.973735	0.252318
SY	Ischemic stroke || id:ebi-a-GCST006908	ebi-a-GCST006908	440328	rs7537497	1.82197	0.556328	0.00105662
SY	Ischemic stroke || id:ebi-a-GCST006908	ebi-a-GCST006908	440328	rs7757822	-0.673023	0.566461	0.234787
SY	Ischemic stroke || id:ebi-a-GCST006908	ebi-a-GCST006908	440328	rs892270	-0.273182	0.388611	0.482074
SY	Ischemic stroke || id:ebi-a-GCST006908	ebi-a-GCST006908	440328	rs9310938	-0.647541	0.827869	0.43411
SY	Ischemic stroke || id:ebi-a-GCST006908	ebi-a-GCST006908	440328	rs9321461	-0.661806	0.566461	0.242679
SY	Ischemic stroke || id:ebi-a-GCST006908	ebi-a-GCST006908	440328	rs9321462	-0.68662	0.592723	0.246694
SY	Ischemic stroke || id:ebi-a-GCST006908	ebi-a-GCST006908	440328	rs9321463	0.54691	0.586928	0.35143
SY	Ischemic stroke || id:ebi-a-GCST006908	ebi-a-GCST006908	440328	All - Inverse variance weighted	0.0904093	0.140124	0.51879
SY	Ischemic stroke || id:ebi-a-GCST006908	ebi-a-GCST006908	440328	All - MR Egger	1.07384	0.679995	0.126864
SY	Ischemic stroke || id:ebi-a-GCST90018644	ebi-a-GCST90018644	174686	rs10762508	-0.0673968	0.816795	0.934238
SY	Ischemic stroke || id:ebi-a-GCST90018644	ebi-a-GCST90018644	174686	rs10791580	-2.74496	1.13181	0.0152968
SY	Ischemic stroke || id:ebi-a-GCST90018644	ebi-a-GCST90018644	174686	rs10895313	-2.83063	1.16051	0.0147231
SY	Ischemic stroke || id:ebi-a-GCST90018644	ebi-a-GCST90018644	174686	rs12665096	-2.05223	0.925552	0.0266022
SY	Ischemic stroke || id:ebi-a-GCST90018644	ebi-a-GCST90018644	174686	rs1458648	-2.50571	1.17007	0.0322331
SY	Ischemic stroke || id:ebi-a-GCST90018644	ebi-a-GCST90018644	174686	rs1560761	-0.21973	0.961889	0.819307
SY	Ischemic stroke || id:ebi-a-GCST90018644	ebi-a-GCST90018644	174686	rs2172706	-0.285591	1.0927	0.793812
SY	Ischemic stroke || id:ebi-a-GCST90018644	ebi-a-GCST90018644	174686	rs2186763	-2.81329	1.14819	0.0142781
SY	Ischemic stroke || id:ebi-a-GCST90018644	ebi-a-GCST90018644	174686	rs2327474	-2.40145	1.13013	0.0335931
SY	Ischemic stroke || id:ebi-a-GCST90018644	ebi-a-GCST90018644	174686	rs28411274	-1.8083	1.11502	0.104854
SY	Ischemic stroke || id:ebi-a-GCST90018644	ebi-a-GCST90018644	174686	rs3087465	-0.625534	0.984735	0.525278
SY	Ischemic stroke || id:ebi-a-GCST90018644	ebi-a-GCST90018644	174686	rs3998462	-0.0651968	0.803679	0.935344
SY	Ischemic stroke || id:ebi-a-GCST90018644	ebi-a-GCST90018644	174686	rs4318895	-1.91068	0.914403	0.0366595
SY	Ischemic stroke || id:ebi-a-GCST90018644	ebi-a-GCST90018644	174686	rs603486	0.248281	0.932906	0.790134
SY	Ischemic stroke || id:ebi-a-GCST90018644	ebi-a-GCST90018644	174686	rs6480615	-0.0697407	0.830946	0.933113
SY	Ischemic stroke || id:ebi-a-GCST90018644	ebi-a-GCST90018644	174686	rs6480616	-0.0709526	0.847805	0.933303
SY	Ischemic stroke || id:ebi-a-GCST90018644	ebi-a-GCST90018644	174686	rs6938621	-2.39253	1.12892	0.0340639
SY	Ischemic stroke || id:ebi-a-GCST90018644	ebi-a-GCST90018644	174686	rs7088870	-0.0783241	0.82872	0.924702
SY	Ischemic stroke || id:ebi-a-GCST90018644	ebi-a-GCST90018644	174686	rs7090673	-0.0815655	0.844991	0.923101
SY	Ischemic stroke || id:ebi-a-GCST90018644	ebi-a-GCST90018644	174686	rs7112899	-2.7112	1.1291	0.0163416
SY	Ischemic stroke || id:ebi-a-GCST90018644	ebi-a-GCST90018644	174686	rs7537497	-1.72477	1.10591	0.118857
SY	Ischemic stroke || id:ebi-a-GCST90018644	ebi-a-GCST90018644	174686	rs7757822	-1.77578	0.851481	0.0370225
SY	Ischemic stroke || id:ebi-a-GCST90018644	ebi-a-GCST90018644	174686	rs892270	-0.176581	0.968372	0.855309
SY	Ischemic stroke || id:ebi-a-GCST90018644	ebi-a-GCST90018644	174686	rs9310938	-0.270007	1.0461	0.796323
SY	Ischemic stroke || id:ebi-a-GCST90018644	ebi-a-GCST90018644	174686	rs9321461	-1.75444	0.853158	0.039743
SY	Ischemic stroke || id:ebi-a-GCST90018644	ebi-a-GCST90018644	174686	rs9321462	-1.98321	0.928474	0.0326804
SY	Ischemic stroke || id:ebi-a-GCST90018644	ebi-a-GCST90018644	174686	rs9321463	-2.40177	1.12918	0.0334197
SY	Ischemic stroke || id:ebi-a-GCST90018644	ebi-a-GCST90018644	174686	All - Inverse variance weighted	-1.12868	0.210208	7.90256e-08
SY	Ischemic stroke || id:ebi-a-GCST90018644	ebi-a-GCST90018644	174686	All - MR Egger	-2.1068	1.1037	0.0678245
SY	Stroke || id:ebi-a-GCST90038613	ebi-a-GCST90038613	484598	rs10762508	0.0317637	0.0142523	0.0258352
SY	Stroke || id:ebi-a-GCST90038613	ebi-a-GCST90038613	484598	rs10791580	-0.0428303	0.0736203	0.56072
SY	Stroke || id:ebi-a-GCST90038613	ebi-a-GCST90038613	484598	rs10895313	-0.0416713	0.0748319	0.57762
SY	Stroke || id:ebi-a-GCST90038613	ebi-a-GCST90038613	484598	rs12665096	-0.00232421	0.0144657	0.872353
SY	Stroke || id:ebi-a-GCST90038613	ebi-a-GCST90038613	484598	rs1458648	0.0134781	0.0144505	0.350972
SY	Stroke || id:ebi-a-GCST90038613	ebi-a-GCST90038613	484598	rs1560761	0.00591154	0.00941612	0.530128
SY	Stroke || id:ebi-a-GCST90038613	ebi-a-GCST90038613	484598	rs2172706	-0.0209203	0.0210931	0.321292
SY	Stroke || id:ebi-a-GCST90038613	ebi-a-GCST90038613	484598	rs2186763	-0.0431694	0.0744931	0.562246
SY	Stroke || id:ebi-a-GCST90038613	ebi-a-GCST90038613	484598	rs2327474	0.00691716	0.0140795	0.623219
SY	Stroke || id:ebi-a-GCST90038613	ebi-a-GCST90038613	484598	rs28411274	0.00615574	0.0115651	0.594541
SY	Stroke || id:ebi-a-GCST90038613	ebi-a-GCST90038613	484598	rs3087465	0.0274838	0.0214413	0.199907
SY	Stroke || id:ebi-a-GCST90038613	ebi-a-GCST90038613	484598	rs3998462	0.0280214	0.0140824	0.0466108
SY	Stroke || id:ebi-a-GCST90038613	ebi-a-GCST90038613	484598	rs4318895	0.00661582	0.014047	0.637657
SY	Stroke || id:ebi-a-GCST90038613	ebi-a-GCST90038613	484598	rs603486	-0.0362171	0.0198468	0.0680265
SY	Stroke || id:ebi-a-GCST90038613	ebi-a-GCST90038613	484598	rs6480615	0.0322822	0.0145027	0.0260183
SY	Stroke || id:ebi-a-GCST90038613	ebi-a-GCST90038613	484598	rs6480616	0.0329581	0.0147956	0.0259098
SY	Stroke || id:ebi-a-GCST90038613	ebi-a-GCST90038613	484598	rs6938621	0.00625562	0.0140115	0.655263
SY	Stroke || id:ebi-a-GCST90038613	ebi-a-GCST90038613	484598	rs7088870	0.0292381	0.0144335	0.0427941
SY	Stroke || id:ebi-a-GCST90038613	ebi-a-GCST90038613	484598	rs7090673	0.026897	0.014747	0.0681672
SY	Stroke || id:ebi-a-GCST90038613	ebi-a-GCST90038613	484598	rs7112899	-0.0109254	0.0223872	0.625535
SY	Stroke || id:ebi-a-GCST90038613	ebi-a-GCST90038613	484598	rs7537497	0.00541312	0.0125046	0.665095
SY	Stroke || id:ebi-a-GCST90038613	ebi-a-GCST90038613	484598	rs7757822	-0.00265254	0.0137699	0.847246
SY	Stroke || id:ebi-a-GCST90038613	ebi-a-GCST90038613	484598	rs892270	0.0030092	0.00942159	0.749427
SY	Stroke || id:ebi-a-GCST90038613	ebi-a-GCST90038613	484598	rs9310938	0.0485384	0.0200983	0.015733
SY	Stroke || id:ebi-a-GCST90038613	ebi-a-GCST90038613	484598	rs9321461	-0.00268	0.0137698	0.845684
SY	Stroke || id:ebi-a-GCST90038613	ebi-a-GCST90038613	484598	rs9321462	-0.00277252	0.0144081	0.847407
SY	Stroke || id:ebi-a-GCST90038613	ebi-a-GCST90038613	484598	rs9321463	0.00651525	0.0140145	0.642009
SY	Stroke || id:ebi-a-GCST90038613	ebi-a-GCST90038613	484598	All - Inverse variance weighted	0.00971664	0.00310156	0.00173135
SY	Stroke || id:ebi-a-GCST90038613	ebi-a-GCST90038613	484598	All - MR Egger	0.00295615	0.0154295	0.84961
SY	Cardioembolic stroke || id:ieu-a-1109	ieu-a-1109	21185	rs10762508	-1.65275	2.07012	0.424646
SY	Cardioembolic stroke || id:ieu-a-1109	ieu-a-1109	21185	rs10791580	-13.0888	9.96139	0.188862
SY	Cardioembolic stroke || id:ieu-a-1109	ieu-a-1109	21185	rs12665096	1.11046	1.99177	0.577171
SY	Cardioembolic stroke || id:ieu-a-1109	ieu-a-1109	21185	rs1560761	0.700269	1.20816	0.562172
SY	Cardioembolic stroke || id:ieu-a-1109	ieu-a-1109	21185	rs2172706	2.28826	2.79346	0.412701
SY	Cardioembolic stroke || id:ieu-a-1109	ieu-a-1109	21185	rs2327474	2.74789	1.94753	0.158257
SY	Cardioembolic stroke || id:ieu-a-1109	ieu-a-1109	21185	rs28411274	3.0533	1.52239	0.0448987
SY	Cardioembolic stroke || id:ieu-a-1109	ieu-a-1109	21185	rs3087465	3.16928	2.81133	0.259607
SY	Cardioembolic stroke || id:ieu-a-1109	ieu-a-1109	21185	rs3998462	-0.592105	1.94079	0.760302
SY	Cardioembolic stroke || id:ieu-a-1109	ieu-a-1109	21185	rs4318895	3.88592	2.02763	0.0553036
SY	Cardioembolic stroke || id:ieu-a-1109	ieu-a-1109	21185	rs603486	-1.92954	2.61009	0.459747
SY	Cardioembolic stroke || id:ieu-a-1109	ieu-a-1109	21185	rs6480615	-0.611552	2.00453	0.760302
SY	Cardioembolic stroke || id:ieu-a-1109	ieu-a-1109	21185	rs6480616	0.196418	2.0104	0.92217
SY	Cardioembolic stroke || id:ieu-a-1109	ieu-a-1109	21185	rs6938621	3.24589	1.97866	0.100912
SY	Cardioembolic stroke || id:ieu-a-1109	ieu-a-1109	21185	rs7088870	-0.687711	1.92221	0.720514
SY	Cardioembolic stroke || id:ieu-a-1109	ieu-a-1109	21185	rs7090673	0.196192	2.00808	0.92217
SY	Cardioembolic stroke || id:ieu-a-1109	ieu-a-1109	21185	rs7757822	1.1217	1.90129	0.55521
SY	Cardioembolic stroke || id:ieu-a-1109	ieu-a-1109	21185	rs892270	0.269334	1.25818	0.830495
SY	Cardioembolic stroke || id:ieu-a-1109	ieu-a-1109	21185	rs9310938	1.48361	2.68033	0.57991
SY	Cardioembolic stroke || id:ieu-a-1109	ieu-a-1109	21185	rs9321461	1.11049	1.9069	0.560329
SY	Cardioembolic stroke || id:ieu-a-1109	ieu-a-1109	21185	rs9321463	2.74789	1.94753	0.158257
SY	Cardioembolic stroke || id:ieu-a-1109	ieu-a-1109	21185	All - Inverse variance weighted	1.02576	0.420985	0.0148272
SY	Cardioembolic stroke || id:ieu-a-1109	ieu-a-1109	21185	All - MR Egger	2.83406	1.90845	0.153945
