# Supplementary material for: Exploring Stroke Risk through Mendelian Randomization: A Comprehensive Study Integrating Genetics and Metabolic Traits in the Korean Population
Source: Biomedicines. 2024 Jun 13;12(6):1311. doi: 10.3390/biomedicines12061311 (PMC11201557; doi:10.3390/biomedicines12061311)
Supplement: Supplementary file 1 [file biomedicines-12-01311-s001.zip › Table S6.xlsx]

## Sheet: Table S5_MR analysis
Table S5. A)Two sample MR results of constitution types on stroke subtypes.
exposure	id.outcome	outcome	method	F-statistic	nsnp	b	se	pval
TE	ebi-a-GCST006906	Stroke || id:ebi-a-GCST006906	MR Egger	13.8	17	1.179	0.4691	0.02383
TE	ebi-a-GCST006906	Stroke || id:ebi-a-GCST006906	Weighted median		17	0.1474	0.1056	0.1626
TE	ebi-a-GCST006906	Stroke || id:ebi-a-GCST006906	Inverse variance weighted		17	0.06372	0.08176	0.4358
TE	ebi-a-GCST006906	Stroke || id:ebi-a-GCST006906	Weighted mode		17	0.1765	0.1649	0.3003
TE	ebi-a-GCST006908	Ischemic stroke || id:ebi-a-GCST006908	MR Egger		17	1.048	0.5009	0.05393
TE	ebi-a-GCST006908	Ischemic stroke || id:ebi-a-GCST006908	Weighted median		17	0.2175	0.1252	0.08237
TE	ebi-a-GCST006908	Ischemic stroke || id:ebi-a-GCST006908	Inverse variance weighted		17	0.1439	0.08842	0.1038
TE	ebi-a-GCST006908	Ischemic stroke || id:ebi-a-GCST006908	Weighted mode		17	0.2889	0.1972	0.1622
TE	ebi-a-GCST90018644	Ischemic stroke || id:ebi-a-GCST90018644	MR Egger		16	0.9285	0.6537	0.1774
TE	ebi-a-GCST90018644	Ischemic stroke || id:ebi-a-GCST90018644	Weighted median		16	-0.1575	0.2154	0.4645
TE	ebi-a-GCST90018644	Ischemic stroke || id:ebi-a-GCST90018644	Inverse variance weighted		16	0.00586	0.1594	0.9707
TE	ebi-a-GCST90018644	Ischemic stroke || id:ebi-a-GCST90018644	Weighted mode		16	-0.2427	0.3363	0.4816
TE	ebi-a-GCST90038613	Stroke || id:ebi-a-GCST90038613	MR Egger		17	0.008548	0.01209	0.4905
TE	ebi-a-GCST90038613	Stroke || id:ebi-a-GCST90038613	Weighted median		17	0.001754	0.00272	0.519
TE	ebi-a-GCST90038613	Stroke || id:ebi-a-GCST90038613	Inverse variance weighted		17	0.002633	0.002117	0.2137
TE	ebi-a-GCST90038613	Stroke || id:ebi-a-GCST90038613	Weighted mode		17	-0.0009538	0.004734	0.8429
TE	ieu-a-1109	Cardioembolic stroke || id:ieu-a-1109	MR Egger		17	4.19	1.807	0.03495
TE	ieu-a-1109	Cardioembolic stroke || id:ieu-a-1109	Weighted median		17	1.007	0.4288	0.01884
TE	ieu-a-1109	Cardioembolic stroke || id:ieu-a-1109	Inverse variance weighted		17	1.036	0.3388	0.002227
TE	ieu-a-1109	Cardioembolic stroke || id:ieu-a-1109	Weighted mode		17	2.086	0.9926	0.05183
SE	ebi-a-GCST006906	Stroke || id:ebi-a-GCST006906	MR Egger	13.5	23	-0.1549	0.5641	0.7863
SE	ebi-a-GCST006906	Stroke || id:ebi-a-GCST006906	Weighted median		23	-0.266	0.1411	0.05932
SE	ebi-a-GCST006906	Stroke || id:ebi-a-GCST006906	Inverse variance weighted		23	-0.1799	0.122	0.1402
SE	ebi-a-GCST006906	Stroke || id:ebi-a-GCST006906	Weighted mode		23	-0.2554	0.19	0.1926
SE	ebi-a-GCST006908	Ischemic stroke || id:ebi-a-GCST006908	MR Egger		23	-1.087	0.525	0.05099
SE	ebi-a-GCST006908	Ischemic stroke || id:ebi-a-GCST006908	Weighted median		23	-0.4164	0.161	0.009696
SE	ebi-a-GCST006908	Ischemic stroke || id:ebi-a-GCST006908	Inverse variance weighted		23	-0.2061	0.1177	0.07994
SE	ebi-a-GCST006908	Ischemic stroke || id:ebi-a-GCST006908	Weighted mode		23	-0.4224	0.2016	0.04791
SE	ebi-a-GCST90018644	Ischemic stroke || id:ebi-a-GCST90018644	MR Egger		24	-1.285	1.2	0.2956
SE	ebi-a-GCST90018644	Ischemic stroke || id:ebi-a-GCST90018644	Weighted median		24	0.1046	0.2601	0.6875
SE	ebi-a-GCST90018644	Ischemic stroke || id:ebi-a-GCST90018644	Inverse variance weighted		24	0.1977	0.2282	0.3865
SE	ebi-a-GCST90018644	Ischemic stroke || id:ebi-a-GCST90018644	Weighted mode		24	-0.3112	0.4348	0.4814
SE	ebi-a-GCST90038613	Stroke || id:ebi-a-GCST90038613	MR Egger		24	0.02111	0.01275	0.112
SE	ebi-a-GCST90038613	Stroke || id:ebi-a-GCST90038613	Weighted median		24	0.003575	0.003927	0.3626
SE	ebi-a-GCST90038613	Stroke || id:ebi-a-GCST90038613	Inverse variance weighted		24	-0.0004594	0.002843	0.8716
SE	ebi-a-GCST90038613	Stroke || id:ebi-a-GCST90038613	Weighted mode		24	0.002847	0.005248	0.5926
SE	ieu-a-1109	Cardioembolic stroke || id:ieu-a-1109	MR Egger		21	-9.336	1.753	3.865e-05
SE	ieu-a-1109	Cardioembolic stroke || id:ieu-a-1109	Weighted median		21	-2.087	0.5654	0.0002225
SE	ieu-a-1109	Cardioembolic stroke || id:ieu-a-1109	Inverse variance weighted		21	-1.416	0.4706	0.00262
SE	ieu-a-1109	Cardioembolic stroke || id:ieu-a-1109	Weighted mode		21	-2.764	0.8743	0.004908
SY	ebi-a-GCST006906	Stroke || id:ebi-a-GCST006906	MR Egger	13.5	27	0.9524	0.6263	0.1409
SY	ebi-a-GCST006906	Stroke || id:ebi-a-GCST006906	Weighted median		27	-0.185	0.1587	0.2436
SY	ebi-a-GCST006906	Stroke || id:ebi-a-GCST006906	Inverse variance weighted		27	-0.07543	0.1312	0.5654
SY	ebi-a-GCST006906	Stroke || id:ebi-a-GCST006906	Weighted mode		27	-0.1391	0.205	0.5035
SY	ebi-a-GCST006908	Ischemic stroke || id:ebi-a-GCST006908	MR Egger		27	1.074	0.68	0.1269
SY	ebi-a-GCST006908	Ischemic stroke || id:ebi-a-GCST006908	Weighted median		27	-0.03335	0.1798	0.8528
SY	ebi-a-GCST006908	Ischemic stroke || id:ebi-a-GCST006908	Inverse variance weighted		27	0.09041	0.1401	0.5188
SY	ebi-a-GCST006908	Ischemic stroke || id:ebi-a-GCST006908	Weighted mode		27	-0.1596	0.237	0.5065
SY	ebi-a-GCST90018644	Ischemic stroke || id:ebi-a-GCST90018644	MR Egger		27	-2.107	1.104	0.06782
SY	ebi-a-GCST90018644	Ischemic stroke || id:ebi-a-GCST90018644	Weighted median		27	-0.2732	0.3025	0.3663
SY	ebi-a-GCST90018644	Ischemic stroke || id:ebi-a-GCST90018644	Inverse variance weighted		27	-1.129	0.2102	7.903e-08
SY	ebi-a-GCST90018644	Ischemic stroke || id:ebi-a-GCST90018644	Weighted mode		27	-0.1202	0.4679	0.7992
SY	ebi-a-GCST90038613	Stroke || id:ebi-a-GCST90038613	MR Egger		27	0.002956	0.01543	0.8496
SY	ebi-a-GCST90038613	Stroke || id:ebi-a-GCST90038613	Weighted median		27	0.006079	0.004279	0.1555
SY	ebi-a-GCST90038613	Stroke || id:ebi-a-GCST90038613	Inverse variance weighted		27	0.009717	0.003102	0.001731
SY	ebi-a-GCST90038613	Stroke || id:ebi-a-GCST90038613	Weighted mode		27	0.004416	0.005098	0.3943
SY	ieu-a-1109	Cardioembolic stroke || id:ieu-a-1109	MR Egger		21	2.834	1.908	0.1539
SY	ieu-a-1109	Cardioembolic stroke || id:ieu-a-1109	Weighted median		21	0.7353	0.6082	0.2267
SY	ieu-a-1109	Cardioembolic stroke || id:ieu-a-1109	Inverse variance weighted		21	1.026	0.421	0.01483
SY	ieu-a-1109	Cardioembolic stroke || id:ieu-a-1109	Weighted mode		21	0.564	0.8175	0.4982

## Sheet: Table S5_Sensitive Analysis
Table S5. B) Sensitivity analyses of constitution types on stroke subtypes.
exposure	outcome	samplesize	SNP	b	se	p
SE	Ischemic stroke || id:ebi-a-GCST005843	440328	rs1017409	-0.107634	0.126632	0.395341
SE	Ischemic stroke || id:ebi-a-GCST005843	440328	rs1017410	-0.109086	0.126581	0.388803
SE	Ischemic stroke || id:ebi-a-GCST005843	440328	rs10955446	-0.137475	0.113085	0.224105
SE	Ischemic stroke || id:ebi-a-GCST005843	440328	rs1115971	-0.110339	0.127016	0.385009
SE	Ischemic stroke || id:ebi-a-GCST005843	440328	rs1435076	-0.111139	0.126205	0.378522
SE	Ischemic stroke || id:ebi-a-GCST005843	440328	rs159278	-0.10414	0.12608	0.408814
SE	Ischemic stroke || id:ebi-a-GCST005843	440328	rs159282	-0.105562	0.125996	0.402131
SE	Ischemic stroke || id:ebi-a-GCST005843	440328	rs1671413	-0.0698846	0.122026	0.566847
SE	Ischemic stroke || id:ebi-a-GCST005843	440328	rs17669146	-0.10246	0.127391	0.421223
SE	Ischemic stroke || id:ebi-a-GCST005843	440328	rs2194255	-0.0892942	0.126804	0.481316
SE	Ischemic stroke || id:ebi-a-GCST005843	440328	rs221074	-0.0648675	0.126139	0.607075
SE	Ischemic stroke || id:ebi-a-GCST005843	440328	rs221075	-0.0622003	0.126102	0.621834
SE	Ischemic stroke || id:ebi-a-GCST005843	440328	rs221083	-0.0697289	0.126855	0.582543
SE	Ischemic stroke || id:ebi-a-GCST005843	440328	rs356998	-0.111641	0.127338	0.380632
SE	Ischemic stroke || id:ebi-a-GCST005843	440328	rs4388697	-0.115535	0.120735	0.338603
SE	Ischemic stroke || id:ebi-a-GCST005843	440328	rs4397378	-0.139676	0.11114	0.208841
SE	Ischemic stroke || id:ebi-a-GCST005843	440328	rs4688636	-0.118439	0.125861	0.346689
SE	Ischemic stroke || id:ebi-a-GCST005843	440328	rs485288	-0.0853258	0.129189	0.508951
SE	Ischemic stroke || id:ebi-a-GCST005843	440328	rs536065	-0.0827057	0.129023	0.521512
SE	Ischemic stroke || id:ebi-a-GCST005843	440328	rs539339	-0.0735597	0.127702	0.564598
SE	Ischemic stroke || id:ebi-a-GCST005843	440328	rs7013390	-0.136924	0.112769	0.224669
SE	Ischemic stroke || id:ebi-a-GCST005843	440328	rs7015202	-0.100707	0.126929	0.427536
SE	Ischemic stroke || id:ebi-a-GCST005843	440328	rs7606478	-0.106195	0.126699	0.401937
SE	Ischemic stroke || id:ebi-a-GCST005843	440328	rs977417	-0.114425	0.125805	0.363063
SE	Ischemic stroke || id:ebi-a-GCST005843	440328	All	-0.101592	0.121971	0.404891
SE	Stroke || id:ebi-a-GCST006906	446696	rs1017409	-0.174474	0.126807	0.168851
SE	Stroke || id:ebi-a-GCST006906	446696	rs1017410	-0.176851	0.12692	0.163497
SE	Stroke || id:ebi-a-GCST006906	446696	rs10955446	-0.218329	0.10922	0.0456112
SE	Stroke || id:ebi-a-GCST006906	446696	rs1115971	-0.176871	0.126966	0.163602
SE	Stroke || id:ebi-a-GCST006906	446696	rs1435076	-0.176362	0.126793	0.164242
SE	Stroke || id:ebi-a-GCST006906	446696	rs159278	-0.17522	0.125553	0.162838
SE	Stroke || id:ebi-a-GCST006906	446696	rs159282	-0.176917	0.125704	0.159306
SE	Stroke || id:ebi-a-GCST006906	446696	rs1671413	-0.155759	0.124225	0.209898
SE	Stroke || id:ebi-a-GCST006906	446696	rs17669146	-0.163625	0.126206	0.194807
SE	Stroke || id:ebi-a-GCST006906	446696	rs2194255	-0.156034	0.124818	0.211265
SE	Stroke || id:ebi-a-GCST006906	446696	rs221074	-0.165072	0.12972	0.203184
SE	Stroke || id:ebi-a-GCST006906	446696	rs221075	-0.168985	0.130148	0.194149
SE	Stroke || id:ebi-a-GCST006906	446696	rs221083	-0.172712	0.130014	0.184041
SE	Stroke || id:ebi-a-GCST006906	446696	rs356998	-0.1647	0.126879	0.19426
SE	Stroke || id:ebi-a-GCST006906	446696	rs4397378	-0.219748	0.108224	0.0423065
SE	Stroke || id:ebi-a-GCST006906	446696	rs4688636	-0.203183	0.124344	0.102252
SE	Stroke || id:ebi-a-GCST006906	446696	rs485288	-0.192563	0.129756	0.137798
SE	Stroke || id:ebi-a-GCST006906	446696	rs536065	-0.180236	0.130399	0.166914
SE	Stroke || id:ebi-a-GCST006906	446696	rs539339	-0.178506	0.130352	0.170867
SE	Stroke || id:ebi-a-GCST006906	446696	rs7013390	-0.218083	0.108222	0.0438896
SE	Stroke || id:ebi-a-GCST006906	446696	rs7015202	-0.15998	0.124063	0.197224
SE	Stroke || id:ebi-a-GCST006906	446696	rs7606478	-0.179544	0.126778	0.156715
SE	Stroke || id:ebi-a-GCST006906	446696	rs977417	-0.180867	0.126917	0.154132
SE	Stroke || id:ebi-a-GCST006906	446696	All	-0.179911	0.121959	0.140166
SE	Ischemic stroke || id:ebi-a-GCST006908	440328	rs1017409	-0.213638	0.122132	0.0802489
SE	Ischemic stroke || id:ebi-a-GCST006908	440328	rs1017410	-0.216357	0.121894	0.0759043
SE	Ischemic stroke || id:ebi-a-GCST006908	440328	rs10955446	-0.239544	0.116796	0.0402708
SE	Ischemic stroke || id:ebi-a-GCST006908	440328	rs1115971	-0.194393	0.122394	0.112228
SE	Ischemic stroke || id:ebi-a-GCST006908	440328	rs1435076	-0.217155	0.121602	0.074133
SE	Ischemic stroke || id:ebi-a-GCST006908	440328	rs159278	-0.208	0.121346	0.0865098
SE	Ischemic stroke || id:ebi-a-GCST006908	440328	rs159282	-0.208432	0.121317	0.0857816
SE	Ischemic stroke || id:ebi-a-GCST006908	440328	rs1671413	-0.189581	0.121169	0.117677
SE	Ischemic stroke || id:ebi-a-GCST006908	440328	rs17669146	-0.218907	0.122312	0.0734951
SE	Ischemic stroke || id:ebi-a-GCST006908	440328	rs2194255	-0.19544	0.122477	0.110551
SE	Ischemic stroke || id:ebi-a-GCST006908	440328	rs221074	-0.179142	0.124002	0.148549
SE	Ischemic stroke || id:ebi-a-GCST006908	440328	rs221075	-0.183106	0.124685	0.141955
SE	Ischemic stroke || id:ebi-a-GCST006908	440328	rs221083	-0.184682	0.124406	0.137674
SE	Ischemic stroke || id:ebi-a-GCST006908	440328	rs356998	-0.201	0.123219	0.10284
SE	Ischemic stroke || id:ebi-a-GCST006908	440328	rs4397378	-0.241369	0.116784	0.0387526
SE	Ischemic stroke || id:ebi-a-GCST006908	440328	rs4688636	-0.226097	0.120606	0.060839
SE	Ischemic stroke || id:ebi-a-GCST006908	440328	rs485288	-0.201779	0.125535	0.107976
SE	Ischemic stroke || id:ebi-a-GCST006908	440328	rs536065	-0.18701	0.125019	0.134692
SE	Ischemic stroke || id:ebi-a-GCST006908	440328	rs539339	-0.185355	0.124819	0.137548
SE	Ischemic stroke || id:ebi-a-GCST006908	440328	rs7013390	-0.23973	0.11676	0.0400542
SE	Ischemic stroke || id:ebi-a-GCST006908	440328	rs7015202	-0.176685	0.117528	0.132751
SE	Ischemic stroke || id:ebi-a-GCST006908	440328	rs7606478	-0.200819	0.122125	0.100098
SE	Ischemic stroke || id:ebi-a-GCST006908	440328	rs977417	-0.224151	0.120379	0.062596
SE	Ischemic stroke || id:ebi-a-GCST006908	440328	All	-0.20609	0.117698	0.0799437
SE	Ischemic stroke || id:ebi-a-GCST90018644	174686	rs1017409	0.195414	0.238958	0.413486
SE	Ischemic stroke || id:ebi-a-GCST90018644	174686	rs1017410	0.19539	0.238958	0.413543
SE	Ischemic stroke || id:ebi-a-GCST90018644	174686	rs10955446	0.113721	0.221212	0.607195
SE	Ischemic stroke || id:ebi-a-GCST90018644	174686	rs1115971	0.175078	0.236657	0.459423
SE	Ischemic stroke || id:ebi-a-GCST90018644	174686	rs1435076	0.198388	0.238615	0.405739
SE	Ischemic stroke || id:ebi-a-GCST90018644	174686	rs159278	0.269927	0.224117	0.228436
SE	Ischemic stroke || id:ebi-a-GCST90018644	174686	rs159282	0.269097	0.224339	0.230329
SE	Ischemic stroke || id:ebi-a-GCST90018644	174686	rs1671413	0.242239	0.233701	0.299952
SE	Ischemic stroke || id:ebi-a-GCST90018644	174686	rs17669146	0.202534	0.237639	0.39406
SE	Ischemic stroke || id:ebi-a-GCST90018644	174686	rs2194255	0.155143	0.233717	0.506813
SE	Ischemic stroke || id:ebi-a-GCST90018644	174686	rs221074	0.228338	0.23659	0.334482
SE	Ischemic stroke || id:ebi-a-GCST90018644	174686	rs221075	0.229347	0.236562	0.332297
SE	Ischemic stroke || id:ebi-a-GCST90018644	174686	rs221083	0.227759	0.236402	0.335328
SE	Ischemic stroke || id:ebi-a-GCST90018644	174686	rs356998	0.193462	0.239424	0.419073
SE	Ischemic stroke || id:ebi-a-GCST90018644	174686	rs4388697	0.231813	0.234879	0.323668
SE	Ischemic stroke || id:ebi-a-GCST90018644	174686	rs4397378	0.112676	0.219279	0.607359
SE	Ischemic stroke || id:ebi-a-GCST90018644	174686	rs4688636	0.156017	0.23301	0.503131
SE	Ischemic stroke || id:ebi-a-GCST90018644	174686	rs485288	0.224472	0.236763	0.343084
SE	Ischemic stroke || id:ebi-a-GCST90018644	174686	rs536065	0.227164	0.236451	0.336692
SE	Ischemic stroke || id:ebi-a-GCST90018644	174686	rs539339	0.227162	0.236378	0.336546
SE	Ischemic stroke || id:ebi-a-GCST90018644	174686	rs7013390	0.115658	0.220844	0.600482
SE	Ischemic stroke || id:ebi-a-GCST90018644	174686	rs7015202	0.119542	0.229188	0.601956
SE	Ischemic stroke || id:ebi-a-GCST90018644	174686	rs7606478	0.248101	0.232187	0.285276
SE	Ischemic stroke || id:ebi-a-GCST90018644	174686	rs977417	0.184491	0.237835	0.437922
SE	Ischemic stroke || id:ebi-a-GCST90018644	174686	All	0.197654	0.22823	0.386472
SE	Stroke || id:ebi-a-GCST90038613	484598	rs1017409	0.00043976	0.00284415	0.877122
SE	Stroke || id:ebi-a-GCST90038613	484598	rs1017410	0.000424502	0.00284416	0.881353
SE	Stroke || id:ebi-a-GCST90038613	484598	rs10955446	-0.000531172	0.00292879	0.856083
SE	Stroke || id:ebi-a-GCST90038613	484598	rs1115971	0.000473932	0.00285599	0.868202
SE	Stroke || id:ebi-a-GCST90038613	484598	rs1435076	0.000415643	0.00284158	0.883707
SE	Stroke || id:ebi-a-GCST90038613	484598	rs159278	-0.000977055	0.00282016	0.729002
SE	Stroke || id:ebi-a-GCST90038613	484598	rs159282	-0.000994869	0.00282001	0.724246
SE	Stroke || id:ebi-a-GCST90038613	484598	rs1671413	-0.00127843	0.00284591	0.653274
SE	Stroke || id:ebi-a-GCST90038613	484598	rs17669146	-0.000115904	0.00294693	0.968627
SE	Stroke || id:ebi-a-GCST90038613	484598	rs2194255	-0.00118762	0.0028562	0.677555
SE	Stroke || id:ebi-a-GCST90038613	484598	rs221074	-0.000977148	0.00300697	0.745211
SE	Stroke || id:ebi-a-GCST90038613	484598	rs221075	-0.000959346	0.00301119	0.750035
SE	Stroke || id:ebi-a-GCST90038613	484598	rs221083	-0.000839848	0.00301364	0.780489
SE	Stroke || id:ebi-a-GCST90038613	484598	rs356998	-0.000656162	0.0029699	0.825141
SE	Stroke || id:ebi-a-GCST90038613	484598	rs4388697	-0.000520348	0.00289417	0.857316
SE	Stroke || id:ebi-a-GCST90038613	484598	rs4397378	-0.000549236	0.00292664	0.851137
SE	Stroke || id:ebi-a-GCST90038613	484598	rs4688636	-0.000821972	0.00293101	0.77914
SE	Stroke || id:ebi-a-GCST90038613	484598	rs485288	8.35323e-05	0.00300274	0.977807
SE	Stroke || id:ebi-a-GCST90038613	484598	rs536065	-0.000373096	0.00302984	0.901996
SE	Stroke || id:ebi-a-GCST90038613	484598	rs539339	-0.000388565	0.00302802	0.897893
SE	Stroke || id:ebi-a-GCST90038613	484598	rs7013390	-0.000580393	0.00292243	0.842576
SE	Stroke || id:ebi-a-GCST90038613	484598	rs7015202	-0.000831346	0.00292564	0.776289
SE	Stroke || id:ebi-a-GCST90038613	484598	rs7606478	-0.000521961	0.00295113	0.859612
SE	Stroke || id:ebi-a-GCST90038613	484598	rs977417	0.000231598	0.00283807	0.934961
SE	Stroke || id:ebi-a-GCST90038613	484598	All	-0.000459377	0.00284261	0.871618
SE	Cardioembolic stroke || id:ieu-a-1109	21185	rs1017409	-1.60382	0.426393	0.000168988
SE	Cardioembolic stroke || id:ieu-a-1109	21185	rs1017410	-1.6025	0.426861	0.00017394
SE	Cardioembolic stroke || id:ieu-a-1109	21185	rs10955446	-1.49073	0.46072	0.00121368
SE	Cardioembolic stroke || id:ieu-a-1109	21185	rs1115971	-1.56016	0.457775	0.000654093
SE	Cardioembolic stroke || id:ieu-a-1109	21185	rs1435076	-1.54795	0.454928	0.000667402
SE	Cardioembolic stroke || id:ieu-a-1109	21185	rs159278	-1.48749	0.457486	0.00114825
SE	Cardioembolic stroke || id:ieu-a-1109	21185	rs159282	-1.47413	0.465185	0.00153013
SE	Cardioembolic stroke || id:ieu-a-1109	21185	rs1671413	-1.41702	0.470507	0.00259807
SE	Cardioembolic stroke || id:ieu-a-1109	21185	rs2194255	-1.45438	0.472009	0.00206138
SE	Cardioembolic stroke || id:ieu-a-1109	21185	rs221074	-1.27484	0.466242	0.00625135
SE	Cardioembolic stroke || id:ieu-a-1109	21185	rs221075	-1.27794	0.464216	0.00590696
SE	Cardioembolic stroke || id:ieu-a-1109	21185	rs221083	-1.31171	0.472232	0.00547473
SE	Cardioembolic stroke || id:ieu-a-1109	21185	rs356998	-1.54098	0.464873	0.000916926
SE	Cardioembolic stroke || id:ieu-a-1109	21185	rs4397378	-1.49118	0.462291	0.00125697
SE	Cardioembolic stroke || id:ieu-a-1109	21185	rs4688636	-1.43063	0.470371	0.00235414
SE	Cardioembolic stroke || id:ieu-a-1109	21185	rs485288	-1.32114	0.472505	0.00517328
SE	Cardioembolic stroke || id:ieu-a-1109	21185	rs536065	-1.28084	0.464826	0.00586
SE	Cardioembolic stroke || id:ieu-a-1109	21185	rs539339	-1.32449	0.472026	0.00501658
SE	Cardioembolic stroke || id:ieu-a-1109	21185	rs7013390	-1.49892	0.458567	0.00108038
SE	Cardioembolic stroke || id:ieu-a-1109	21185	rs7606478	-1.45256	0.469381	0.00197062
SE	Cardioembolic stroke || id:ieu-a-1109	21185	rs977417	-1.54219	0.455441	0.000708825
SE	Cardioembolic stroke || id:ieu-a-1109	21185	All	-1.44935	0.450148	0.00128316
TE	Ischemic stroke || id:ebi-a-GCST005843	440328	rs10848675	0.137677	0.0811768	0.0898828
TE	Ischemic stroke || id:ebi-a-GCST005843	440328	rs12493416	0.158763	0.0826041	0.0546093
TE	Ischemic stroke || id:ebi-a-GCST005843	440328	rs1295401	0.177183	0.0819551	0.0306221
TE	Ischemic stroke || id:ebi-a-GCST005843	440328	rs1909218	0.15457	0.0821122	0.0597786
TE	Ischemic stroke || id:ebi-a-GCST005843	440328	rs221074	0.126594	0.0833995	0.129034
TE	Ischemic stroke || id:ebi-a-GCST005843	440328	rs221075	0.124842	0.0835568	0.135149
TE	Ischemic stroke || id:ebi-a-GCST005843	440328	rs221083	0.130031	0.0835501	0.11963
TE	Ischemic stroke || id:ebi-a-GCST005843	440328	rs2625889	0.186373	0.0837221	0.0260085
TE	Ischemic stroke || id:ebi-a-GCST005843	440328	rs2648417	0.173869	0.0835361	0.0374002
TE	Ischemic stroke || id:ebi-a-GCST005843	440328	rs485288	0.143723	0.0842656	0.0880836
TE	Ischemic stroke || id:ebi-a-GCST005843	440328	rs5001747	0.156238	0.0821126	0.0570767
TE	Ischemic stroke || id:ebi-a-GCST005843	440328	rs536065	0.141283	0.0838906	0.0921568
TE	Ischemic stroke || id:ebi-a-GCST005843	440328	rs539339	0.133422	0.0836927	0.110894
TE	Ischemic stroke || id:ebi-a-GCST005843	440328	rs6888436	0.157484	0.0813295	0.052823
TE	Ischemic stroke || id:ebi-a-GCST005843	440328	rs7396136	0.155822	0.0822287	0.0580945
TE	Ischemic stroke || id:ebi-a-GCST005843	440328	rs7483250	0.156744	0.0821403	0.0563598
TE	Ischemic stroke || id:ebi-a-GCST005843	440328	rs7484151	0.136306	0.0818643	0.0959071
TE	Ischemic stroke || id:ebi-a-GCST005843	440328	All	0.150122	0.0802857	0.0615043
TE	Stroke || id:ebi-a-GCST006906	446696	rs10848675	0.0619144	0.0823409	0.452095
TE	Stroke || id:ebi-a-GCST006906	446696	rs12493416	0.059967	0.083743	0.47394
TE	Stroke || id:ebi-a-GCST006906	446696	rs1295401	0.104211	0.0832635	0.210723
TE	Stroke || id:ebi-a-GCST006906	446696	rs1909218	0.0553239	0.0836954	0.508603
TE	Stroke || id:ebi-a-GCST006906	446696	rs221074	0.0462782	0.0851269	0.586691
TE	Stroke || id:ebi-a-GCST006906	446696	rs221075	0.0489811	0.0852268	0.565484
TE	Stroke || id:ebi-a-GCST006906	446696	rs221083	0.0518012	0.0852908	0.54362
TE	Stroke || id:ebi-a-GCST006906	446696	rs2625889	0.0968149	0.0851592	0.255593
TE	Stroke || id:ebi-a-GCST006906	446696	rs2648417	0.0888402	0.0850495	0.296221
TE	Stroke || id:ebi-a-GCST006906	446696	rs485288	0.0676186	0.0857144	0.430181
TE	Stroke || id:ebi-a-GCST006906	446696	rs5001747	0.0595494	0.0837895	0.477269
TE	Stroke || id:ebi-a-GCST006906	446696	rs536065	0.0572479	0.0855006	0.503138
TE	Stroke || id:ebi-a-GCST006906	446696	rs539339	0.0559755	0.0854477	0.512413
TE	Stroke || id:ebi-a-GCST006906	446696	rs6888436	0.0674877	0.0826233	0.414036
TE	Stroke || id:ebi-a-GCST006906	446696	rs7396136	0.0580764	0.0838188	0.488385
TE	Stroke || id:ebi-a-GCST006906	446696	rs7483250	0.0580764	0.0838188	0.488385
TE	Stroke || id:ebi-a-GCST006906	446696	rs7484151	0.0445617	0.0834811	0.593484
TE	Stroke || id:ebi-a-GCST006906	446696	All	0.0637154	0.0817637	0.435825
TE	Ischemic stroke || id:ebi-a-GCST006908	440328	rs10848675	0.140787	0.0890403	0.11384
TE	Ischemic stroke || id:ebi-a-GCST006908	440328	rs12493416	0.154146	0.0907688	0.0894649
TE	Ischemic stroke || id:ebi-a-GCST006908	440328	rs1295401	0.171527	0.0900289	0.0567489
TE	Ischemic stroke || id:ebi-a-GCST006908	440328	rs1909218	0.139418	0.0904575	0.123256
TE	Ischemic stroke || id:ebi-a-GCST006908	440328	rs221074	0.122349	0.0920989	0.184029
TE	Ischemic stroke || id:ebi-a-GCST006908	440328	rs221075	0.12528	0.0922026	0.174228
TE	Ischemic stroke || id:ebi-a-GCST006908	440328	rs221083	0.126281	0.0922003	0.170801
TE	Ischemic stroke || id:ebi-a-GCST006908	440328	rs2625889	0.195016	0.0921469	0.0343145
TE	Ischemic stroke || id:ebi-a-GCST006908	440328	rs2648417	0.179674	0.0919456	0.0506851
TE	Ischemic stroke || id:ebi-a-GCST006908	440328	rs485288	0.13992	0.0927154	0.131264
TE	Ischemic stroke || id:ebi-a-GCST006908	440328	rs5001747	0.141689	0.0904787	0.11735
TE	Ischemic stroke || id:ebi-a-GCST006908	440328	rs536065	0.127983	0.0924831	0.166402
TE	Ischemic stroke || id:ebi-a-GCST006908	440328	rs539339	0.12673	0.0924256	0.170328
TE	Ischemic stroke || id:ebi-a-GCST006908	440328	rs6888436	0.146605	0.0894146	0.101087
TE	Ischemic stroke || id:ebi-a-GCST006908	440328	rs7396136	0.141339	0.0906065	0.118778
TE	Ischemic stroke || id:ebi-a-GCST006908	440328	rs7483250	0.142389	0.0905152	0.115698
TE	Ischemic stroke || id:ebi-a-GCST006908	440328	rs7484151	0.123606	0.0902992	0.171045
TE	Ischemic stroke || id:ebi-a-GCST006908	440328	All	0.143855	0.0884238	0.103761
TE	Ischemic stroke || id:ebi-a-GCST90018644	174686	rs10848675	-0.0811435	0.158519	0.608732
TE	Ischemic stroke || id:ebi-a-GCST90018644	174686	rs12493416	0.0114504	0.166699	0.945237
TE	Ischemic stroke || id:ebi-a-GCST90018644	174686	rs1295401	0.0560393	0.161417	0.728464
TE	Ischemic stroke || id:ebi-a-GCST90018644	174686	rs1909218	0.0030399	0.159399	0.984784
TE	Ischemic stroke || id:ebi-a-GCST90018644	174686	rs221074	-0.0369981	0.160871	0.818103
TE	Ischemic stroke || id:ebi-a-GCST90018644	174686	rs221075	-0.0379222	0.160919	0.813697
TE	Ischemic stroke || id:ebi-a-GCST90018644	174686	rs221083	-0.0375473	0.161001	0.815597
TE	Ischemic stroke || id:ebi-a-GCST90018644	174686	rs2625889	0.00833229	0.160174	0.958513
TE	Ischemic stroke || id:ebi-a-GCST90018644	174686	rs2648417	0.00766794	0.159998	0.961776
TE	Ischemic stroke || id:ebi-a-GCST90018644	174686	rs485288	-0.0352398	0.161569	0.827344
TE	Ischemic stroke || id:ebi-a-GCST90018644	174686	rs5001747	0.00548615	0.159241	0.972517
TE	Ischemic stroke || id:ebi-a-GCST90018644	174686	rs536065	-0.0370111	0.161021	0.818206
TE	Ischemic stroke || id:ebi-a-GCST90018644	174686	rs539339	-0.0370138	0.160933	0.818095
TE	Ischemic stroke || id:ebi-a-GCST90018644	174686	rs6888436	-0.0035968	0.160336	0.982103
TE	Ischemic stroke || id:ebi-a-GCST90018644	174686	rs7396136	0.00480981	0.159409	0.975929
TE	Ischemic stroke || id:ebi-a-GCST90018644	174686	rs7483250	0.00489671	0.159405	0.975494
TE	Ischemic stroke || id:ebi-a-GCST90018644	174686	rs7484151	0.00586023	0.159437	0.97068
TE	Ischemic stroke || id:ebi-a-GCST90018644	174686	All	-0.011805	0.155787	0.939597
TE	Stroke || id:ebi-a-GCST90038613	484598	rs10848675	0.00290683	0.00213398	0.173148
TE	Stroke || id:ebi-a-GCST90038613	484598	rs12493416	0.00294337	0.00216979	0.174933
TE	Stroke || id:ebi-a-GCST90038613	484598	rs1295401	0.00280491	0.00215486	0.193029
TE	Stroke || id:ebi-a-GCST90038613	484598	rs1909218	0.00229431	0.0021718	0.290782
TE	Stroke || id:ebi-a-GCST90038613	484598	rs221074	0.00320013	0.00220329	0.146382
TE	Stroke || id:ebi-a-GCST90038613	484598	rs221075	0.00318806	0.00220427	0.14809
TE	Stroke || id:ebi-a-GCST90038613	484598	rs221083	0.00311585	0.00220574	0.157771
TE	Stroke || id:ebi-a-GCST90038613	484598	rs2625889	0.00203976	0.0022012	0.354103
TE	Stroke || id:ebi-a-GCST90038613	484598	rs2648417	0.0020133	0.00219939	0.359988
TE	Stroke || id:ebi-a-GCST90038613	484598	rs485288	0.00241992	0.00221889	0.275451
TE	Stroke || id:ebi-a-GCST90038613	484598	rs5001747	0.00232245	0.0021694	0.284374
TE	Stroke || id:ebi-a-GCST90038613	484598	rs536065	0.00276835	0.00220871	0.210067
TE	Stroke || id:ebi-a-GCST90038613	484598	rs539339	0.00277559	0.00220664	0.208452
TE	Stroke || id:ebi-a-GCST90038613	484598	rs6888436	0.00292766	0.00214069	0.171429
TE	Stroke || id:ebi-a-GCST90038613	484598	rs7396136	0.00228671	0.00217185	0.292392
TE	Stroke || id:ebi-a-GCST90038613	484598	rs7483250	0.00230298	0.00217191	0.288987
TE	Stroke || id:ebi-a-GCST90038613	484598	rs7484151	0.00243746	0.00217768	0.263015
TE	Stroke || id:ebi-a-GCST90038613	484598	All	0.00263258	0.00211737	0.213748
TE	Cardioembolic stroke || id:ieu-a-1109	21185	rs10848675	1.12725	0.366905	0.00212394
TE	Cardioembolic stroke || id:ieu-a-1109	21185	rs12493416	1.29496	0.321441	5.61125e-05
TE	Cardioembolic stroke || id:ieu-a-1109	21185	rs1295401	1.1324	0.369669	0.00218918
TE	Cardioembolic stroke || id:ieu-a-1109	21185	rs1909218	1.12509	0.373626	0.00260148
TE	Cardioembolic stroke || id:ieu-a-1109	21185	rs221074	1.00449	0.361757	0.00549132
TE	Cardioembolic stroke || id:ieu-a-1109	21185	rs221075	1.00667	0.360077	0.00517863
TE	Cardioembolic stroke || id:ieu-a-1109	21185	rs221083	1.02931	0.369037	0.00528445
TE	Cardioembolic stroke || id:ieu-a-1109	21185	rs2625889	1.29707	0.343546	0.000159667
TE	Cardioembolic stroke || id:ieu-a-1109	21185	rs2648417	1.25855	0.356454	0.000414375
TE	Cardioembolic stroke || id:ieu-a-1109	21185	rs485288	1.03585	0.372311	0.00539864
TE	Cardioembolic stroke || id:ieu-a-1109	21185	rs536065	1.00718	0.362689	0.00548657
TE	Cardioembolic stroke || id:ieu-a-1109	21185	rs539339	1.03812	0.369139	0.00491915
TE	Cardioembolic stroke || id:ieu-a-1109	21185	rs6888436	1.18655	0.350005	0.000698682
TE	Cardioembolic stroke || id:ieu-a-1109	21185	rs7396136	1.12967	0.372535	0.00242636
TE	Cardioembolic stroke || id:ieu-a-1109	21185	rs7483250	1.17297	0.368066	0.00143837
TE	Cardioembolic stroke || id:ieu-a-1109	21185	rs7484151	1.12968	0.37254	0.0024263
TE	Cardioembolic stroke || id:ieu-a-1109	21185	All	1.12419	0.350711	0.0013485
SY	Ischemic stroke || id:ebi-a-GCST005843	440328	rs10762508	-0.0454259	0.108001	0.674042
SY	Ischemic stroke || id:ebi-a-GCST005843	440328	rs10791580	-0.059754	0.105884	0.572527
SY	Ischemic stroke || id:ebi-a-GCST005843	440328	rs10895313	-0.0603927	0.10584	0.568267
SY	Ischemic stroke || id:ebi-a-GCST005843	440328	rs12665096	-0.049149	0.107798	0.648436
SY	Ischemic stroke || id:ebi-a-GCST005843	440328	rs1458648	-0.0645509	0.107683	0.548871
SY	Ischemic stroke || id:ebi-a-GCST005843	440328	rs1560761	-0.0730875	0.110031	0.506532
SY	Ischemic stroke || id:ebi-a-GCST005843	440328	rs2172706	-0.0789158	0.106646	0.459314
SY	Ischemic stroke || id:ebi-a-GCST005843	440328	rs2186763	-0.0590911	0.105847	0.576661
SY	Ischemic stroke || id:ebi-a-GCST005843	440328	rs2327474	-0.0807141	0.107996	0.454834
SY	Ischemic stroke || id:ebi-a-GCST005843	440328	rs28411274	-0.125209	0.108518	0.24858
SY	Ischemic stroke || id:ebi-a-GCST005843	440328	rs3087465	-0.0607132	0.10668	0.569277
SY	Ischemic stroke || id:ebi-a-GCST005843	440328	rs3998462	-0.0502183	0.107968	0.641843
SY	Ischemic stroke || id:ebi-a-GCST005843	440328	rs4318895	-0.0745992	0.108029	0.489848
SY	Ischemic stroke || id:ebi-a-GCST005843	440328	rs603486	-0.0703636	0.106779	0.509918
SY	Ischemic stroke || id:ebi-a-GCST005843	440328	rs6480615	-0.045251	0.107917	0.674987
SY	Ischemic stroke || id:ebi-a-GCST005843	440328	rs6480616	-0.0372774	0.107775	0.729432
SY	Ischemic stroke || id:ebi-a-GCST005843	440328	rs6938621	-0.0788976	0.107996	0.465048
SY	Ischemic stroke || id:ebi-a-GCST005843	440328	rs7088870	-0.0412271	0.107887	0.702363
SY	Ischemic stroke || id:ebi-a-GCST005843	440328	rs7090673	-0.0344109	0.107829	0.749633
SY	Ischemic stroke || id:ebi-a-GCST005843	440328	rs7112899	-0.0773563	0.106447	0.4674
SY	Ischemic stroke || id:ebi-a-GCST005843	440328	rs7537497	-0.12118	0.108057	0.262099
SY	Ischemic stroke || id:ebi-a-GCST005843	440328	rs7757822	-0.0523474	0.107963	0.627772
SY	Ischemic stroke || id:ebi-a-GCST005843	440328	rs892270	-0.0744041	0.110552	0.50093
SY	Ischemic stroke || id:ebi-a-GCST005843	440328	rs9310938	-0.0617381	0.106804	0.563228
SY	Ischemic stroke || id:ebi-a-GCST005843	440328	rs9321461	-0.0528493	0.107963	0.624478
SY	Ischemic stroke || id:ebi-a-GCST005843	440328	rs9321462	-0.0540376	0.107754	0.616026
SY	Ischemic stroke || id:ebi-a-GCST005843	440328	rs9321463	-0.0801086	0.107996	0.458225
SY	Ischemic stroke || id:ebi-a-GCST005843	440328	All	-0.065239	0.105625	0.536809
SY	Stroke || id:ebi-a-GCST006906	446696	rs10762508	-0.0716205	0.136532	0.599884
SY	Stroke || id:ebi-a-GCST006906	446696	rs10791580	-0.075246	0.133895	0.57413
SY	Stroke || id:ebi-a-GCST006906	446696	rs10895313	-0.0737564	0.13274	0.578453
SY	Stroke || id:ebi-a-GCST006906	446696	rs12665096	-0.0345564	0.130483	0.791137
SY	Stroke || id:ebi-a-GCST006906	446696	rs1458648	-0.0851846	0.136593	0.532864
SY	Stroke || id:ebi-a-GCST006906	446696	rs1560761	-0.0587527	0.140418	0.675645
SY	Stroke || id:ebi-a-GCST006906	446696	rs2172706	-0.0831292	0.134605	0.536854
SY	Stroke || id:ebi-a-GCST006906	446696	rs2186763	-0.0737412	0.132741	0.578534
SY	Stroke || id:ebi-a-GCST006906	446696	rs2327474	-0.0870265	0.136183	0.522796
SY	Stroke || id:ebi-a-GCST006906	446696	rs28411274	-0.166889	0.113428	0.141203
SY	Stroke || id:ebi-a-GCST006906	446696	rs3087465	-0.0734829	0.13489	0.585916
SY	Stroke || id:ebi-a-GCST006906	446696	rs3998462	-0.073959	0.136664	0.588388
SY	Stroke || id:ebi-a-GCST006906	446696	rs4318895	-0.0826259	0.136465	0.544864
SY	Stroke || id:ebi-a-GCST006906	446696	rs603486	-0.0656165	0.134235	0.624971
SY	Stroke || id:ebi-a-GCST006906	446696	rs6480615	-0.072949	0.136522	0.593108
SY	Stroke || id:ebi-a-GCST006906	446696	rs6480616	-0.0634347	0.135811	0.640441
SY	Stroke || id:ebi-a-GCST006906	446696	rs6938621	-0.0789662	0.13672	0.563549
SY	Stroke || id:ebi-a-GCST006906	446696	rs7088870	-0.0745834	0.136568	0.584979
SY	Stroke || id:ebi-a-GCST006906	446696	rs7090673	-0.0678751	0.136162	0.61814
SY	Stroke || id:ebi-a-GCST006906	446696	rs7112899	-0.0877918	0.133285	0.510102
SY	Stroke || id:ebi-a-GCST006906	446696	rs7537497	-0.159577	0.112098	0.154578
SY	Stroke || id:ebi-a-GCST006906	446696	rs7757822	-0.0391412	0.132538	0.767749
SY	Stroke || id:ebi-a-GCST006906	446696	rs892270	-0.0558633	0.140264	0.690429
SY	Stroke || id:ebi-a-GCST006906	446696	rs9310938	-0.0653707	0.134485	0.626911
SY	Stroke || id:ebi-a-GCST006906	446696	rs9321461	-0.0394031	0.132602	0.76635
SY	Stroke || id:ebi-a-GCST006906	446696	rs9321462	-0.0437316	0.132985	0.742273
SY	Stroke || id:ebi-a-GCST006906	446696	rs9321463	-0.0819212	0.136617	0.548746
SY	Stroke || id:ebi-a-GCST006906	446696	All	-0.0754275	0.131231	0.565449
SY	Ischemic stroke || id:ebi-a-GCST006908	440328	rs10762508	0.0924138	0.145973	0.526676
SY	Ischemic stroke || id:ebi-a-GCST006908	440328	rs10791580	0.0897381	0.142927	0.530096
SY	Ischemic stroke || id:ebi-a-GCST006908	440328	rs10895313	0.0920221	0.141952	0.516816
SY	Ischemic stroke || id:ebi-a-GCST006908	440328	rs12665096	0.133341	0.139707	0.339865
SY	Ischemic stroke || id:ebi-a-GCST006908	440328	rs1458648	0.092406	0.145764	0.526119
SY	Ischemic stroke || id:ebi-a-GCST006908	440328	rs1560761	0.127745	0.146935	0.38463
SY	Ischemic stroke || id:ebi-a-GCST006908	440328	rs2172706	0.0763898	0.142683	0.592386
SY	Ischemic stroke || id:ebi-a-GCST006908	440328	rs2186763	0.0915924	0.142434	0.520191
SY	Ischemic stroke || id:ebi-a-GCST006908	440328	rs2327474	0.067512	0.144309	0.639907
SY	Ischemic stroke || id:ebi-a-GCST006908	440328	rs28411274	0.000488446	0.126192	0.996912
SY	Ischemic stroke || id:ebi-a-GCST006908	440328	rs3087465	0.10102	0.143211	0.480565
SY	Ischemic stroke || id:ebi-a-GCST006908	440328	rs3998462	0.0915187	0.146079	0.530985
SY	Ischemic stroke || id:ebi-a-GCST006908	440328	rs4318895	0.0695164	0.144576	0.630638
SY	Ischemic stroke || id:ebi-a-GCST006908	440328	rs603486	0.0944371	0.144139	0.512352
SY	Ischemic stroke || id:ebi-a-GCST006908	440328	rs6480615	0.093025	0.145854	0.523607
SY	Ischemic stroke || id:ebi-a-GCST006908	440328	rs6480616	0.103834	0.145051	0.474088
SY	Ischemic stroke || id:ebi-a-GCST006908	440328	rs6938621	0.0747737	0.145224	0.606633
SY	Ischemic stroke || id:ebi-a-GCST006908	440328	rs7088870	0.0920965	0.145896	0.527877
SY	Ischemic stroke || id:ebi-a-GCST006908	440328	rs7090673	0.0971091	0.145605	0.504814
SY	Ischemic stroke || id:ebi-a-GCST006908	440328	rs7112899	0.0744326	0.141682	0.599339
SY	Ischemic stroke || id:ebi-a-GCST006908	440328	rs7537497	0.00491377	0.123618	0.968293
SY	Ischemic stroke || id:ebi-a-GCST006908	440328	rs7757822	0.126704	0.142231	0.373022
SY	Ischemic stroke || id:ebi-a-GCST006908	440328	rs892270	0.129212	0.148238	0.383401
SY	Ischemic stroke || id:ebi-a-GCST006908	440328	rs9310938	0.106429	0.142759	0.455958
SY	Ischemic stroke || id:ebi-a-GCST006908	440328	rs9321461	0.12617	0.14235	0.375436
SY	Ischemic stroke || id:ebi-a-GCST006908	440328	rs9321462	0.124011	0.142174	0.383075
SY	Ischemic stroke || id:ebi-a-GCST006908	440328	rs9321463	0.0702597	0.144697	0.627275
SY	Ischemic stroke || id:ebi-a-GCST006908	440328	All	0.0904093	0.140124	0.51879
SY	Ischemic stroke || id:ebi-a-GCST90018644	174686	rs10762508	-1.1868	0.214171	3.00128e-08
SY	Ischemic stroke || id:ebi-a-GCST90018644	174686	rs10791580	-1.08376	0.210351	2.57505e-07
SY	Ischemic stroke || id:ebi-a-GCST90018644	174686	rs10895313	-1.08375	0.20983	2.4058e-07
SY	Ischemic stroke || id:ebi-a-GCST90018644	174686	rs12665096	-1.08976	0.215391	4.20451e-07
SY	Ischemic stroke || id:ebi-a-GCST90018644	174686	rs1458648	-1.09294	0.212434	2.67759e-07
SY	Ischemic stroke || id:ebi-a-GCST90018644	174686	rs1560761	-1.16403	0.215423	6.53615e-08
SY	Ischemic stroke || id:ebi-a-GCST90018644	174686	rs2172706	-1.15387	0.21553	8.62036e-08
SY	Ischemic stroke || id:ebi-a-GCST90018644	174686	rs2186763	-1.08322	0.209879	2.45413e-07
SY	Ischemic stroke || id:ebi-a-GCST90018644	174686	rs2327474	-1.0932	0.213025	2.86987e-07
SY	Ischemic stroke || id:ebi-a-GCST90018644	174686	rs28411274	-1.1092	0.216165	2.87796e-07
SY	Ischemic stroke || id:ebi-a-GCST90018644	174686	rs3087465	-1.14732	0.217413	1.31216e-07
SY	Ischemic stroke || id:ebi-a-GCST90018644	174686	rs3998462	-1.18895	0.214127	2.8156e-08
SY	Ischemic stroke || id:ebi-a-GCST90018644	174686	rs4318895	-1.09488	0.216422	4.21397e-07
SY	Ischemic stroke || id:ebi-a-GCST90018644	174686	rs603486	-1.18576	0.211154	1.95879e-08
SY	Ischemic stroke || id:ebi-a-GCST90018644	174686	rs6480615	-1.18461	0.214215	3.20219e-08
SY	Ischemic stroke || id:ebi-a-GCST90018644	174686	rs6480616	-1.18224	0.214246	3.42634e-08
SY	Ischemic stroke || id:ebi-a-GCST90018644	174686	rs6938621	-1.09337	0.213082	2.87889e-07
SY	Ischemic stroke || id:ebi-a-GCST90018644	174686	rs7088870	-1.18447	0.214307	3.25783e-08
SY	Ischemic stroke || id:ebi-a-GCST90018644	174686	rs7090673	-1.18207	0.214355	3.49677e-08
SY	Ischemic stroke || id:ebi-a-GCST90018644	174686	rs7112899	-1.08448	0.210624	2.62035e-07
SY	Ischemic stroke || id:ebi-a-GCST90018644	174686	rs7537497	-1.11131	0.216491	2.84748e-07
SY	Ischemic stroke || id:ebi-a-GCST90018644	174686	rs7757822	-1.09621	0.217666	4.74802e-07
SY	Ischemic stroke || id:ebi-a-GCST90018644	174686	rs892270	-1.1652	0.215113	6.07151e-08
SY	Ischemic stroke || id:ebi-a-GCST90018644	174686	rs9310938	-1.15675	0.21555	8.02765e-08
SY	Ischemic stroke || id:ebi-a-GCST90018644	174686	rs9321461	-1.09741	0.217783	4.67944e-07
SY	Ischemic stroke || id:ebi-a-GCST90018644	174686	rs9321462	-1.09291	0.215882	4.13748e-07
SY	Ischemic stroke || id:ebi-a-GCST90018644	174686	rs9321463	-1.09313	0.21302	2.87319e-07
SY	Ischemic stroke || id:ebi-a-GCST90018644	174686	All	-1.12868	0.210208	7.90256e-08
SY	Stroke || id:ebi-a-GCST90038613	484598	rs10762508	0.00879201	0.00309426	0.00449168
SY	Stroke || id:ebi-a-GCST90038613	484598	rs10791580	0.00979603	0.00313887	0.00180311
SY	Stroke || id:ebi-a-GCST90038613	484598	rs10895313	0.00979178	0.00314077	0.00182307
SY	Stroke || id:ebi-a-GCST90038613	484598	rs12665096	0.0102062	0.0031884	0.00136926
SY	Stroke || id:ebi-a-GCST90038613	484598	rs1458648	0.00956336	0.00322307	0.00300561
SY	Stroke || id:ebi-a-GCST90038613	484598	rs1560761	0.0101032	0.00330998	0.00227066
SY	Stroke || id:ebi-a-GCST90038613	484598	rs2172706	0.0102902	0.00307827	0.000829244
SY	Stroke || id:ebi-a-GCST90038613	484598	rs2186763	0.00979468	0.00313909	0.00180714
SY	Stroke || id:ebi-a-GCST90038613	484598	rs2327474	0.00983707	0.00322813	0.00230906
SY	Stroke || id:ebi-a-GCST90038613	484598	rs28411274	0.00994849	0.00325894	0.0022681
SY	Stroke || id:ebi-a-GCST90038613	484598	rs3087465	0.00939494	0.00315481	0.00290165
SY	Stroke || id:ebi-a-GCST90038613	484598	rs3998462	0.00892952	0.00313585	0.0044056
SY	Stroke || id:ebi-a-GCST90038613	484598	rs4318895	0.00985068	0.00322794	0.00227555
SY	Stroke || id:ebi-a-GCST90038613	484598	rs603486	0.0106903	0.0028965	0.00022358
SY	Stroke || id:ebi-a-GCST90038613	484598	rs6480615	0.00880398	0.00309063	0.00439117
SY	Stroke || id:ebi-a-GCST90038613	484598	rs6480616	0.00881492	0.00308574	0.00428124
SY	Stroke || id:ebi-a-GCST90038613	484598	rs6938621	0.00986704	0.00322762	0.00223513
SY	Stroke || id:ebi-a-GCST90038613	484598	rs7088870	0.0089192	0.0031249	0.00431413
SY	Stroke || id:ebi-a-GCST90038613	484598	rs7090673	0.0090455	0.00314898	0.00407212
SY	Stroke || id:ebi-a-GCST90038613	484598	rs7112899	0.010059	0.00314373	0.00137576
SY	Stroke || id:ebi-a-GCST90038613	484598	rs7537497	0.00995408	0.00324243	0.00214096
SY	Stroke || id:ebi-a-GCST90038613	484598	rs7757822	0.010274	0.00318859	0.00127243
SY	Stroke || id:ebi-a-GCST90038613	484598	rs892270	0.0103971	0.00328913	0.00157197
SY	Stroke || id:ebi-a-GCST90038613	484598	rs9310938	0.00891463	0.00298999	0.00286844
SY	Stroke || id:ebi-a-GCST90038613	484598	rs9321461	0.0102753	0.00318839	0.0012698
SY	Stroke || id:ebi-a-GCST90038613	484598	rs9321462	0.0102287	0.00318565	0.00132336
SY	Stroke || id:ebi-a-GCST90038613	484598	rs9321463	0.0098557	0.00322807	0.00226474
SY	Stroke || id:ebi-a-GCST90038613	484598	All	0.00971664	0.00310156	0.00173135
SY	Cardioembolic stroke || id:ieu-a-1109	21185	rs10762508	1.23354	0.399388	0.00201125
SY	Cardioembolic stroke || id:ieu-a-1109	21185	rs10791580	1.15596	0.390878	0.003103
SY	Cardioembolic stroke || id:ieu-a-1109	21185	rs12665096	1.135	0.39831	0.00437812
SY	Cardioembolic stroke || id:ieu-a-1109	21185	rs1458648	1.18023	0.398706	0.00307476
SY	Cardioembolic stroke || id:ieu-a-1109	21185	rs1560761	1.18469	0.41274	0.00410082
SY	Cardioembolic stroke || id:ieu-a-1109	21185	rs2172706	1.11105	0.394452	0.00485216
SY	Cardioembolic stroke || id:ieu-a-1109	21185	rs2327474	1.06643	0.398677	0.00747449
SY	Cardioembolic stroke || id:ieu-a-1109	21185	rs28411274	0.998834	0.404102	0.0134459
SY	Cardioembolic stroke || id:ieu-a-1109	21185	rs3087465	1.094	0.394402	0.00553999
SY	Cardioembolic stroke || id:ieu-a-1109	21185	rs3998462	1.20692	0.398735	0.00247094
SY	Cardioembolic stroke || id:ieu-a-1109	21185	rs4318895	1.02802	0.398031	0.00980149
SY	Cardioembolic stroke || id:ieu-a-1109	21185	rs603486	1.20423	0.395025	0.00229986
SY	Cardioembolic stroke || id:ieu-a-1109	21185	rs6480615	1.20295	0.398209	0.00252027
SY	Cardioembolic stroke || id:ieu-a-1109	21185	rs6480616	1.17084	0.398163	0.00327577
SY	Cardioembolic stroke || id:ieu-a-1109	21185	rs6938621	1.04844	0.398416	0.00850055
SY	Cardioembolic stroke || id:ieu-a-1109	21185	rs7088870	1.21251	0.398898	0.00236846
SY	Cardioembolic stroke || id:ieu-a-1109	21185	rs7090673	1.17094	0.398181	0.0032746
SY	Cardioembolic stroke || id:ieu-a-1109	21185	rs7537497	1.04212	0.400655	0.00929379
SY	Cardioembolic stroke || id:ieu-a-1109	21185	rs7757822	1.1346	0.399089	0.00446924
SY	Cardioembolic stroke || id:ieu-a-1109	21185	rs892270	1.22628	0.410876	0.00283998
SY	Cardioembolic stroke || id:ieu-a-1109	21185	rs9310938	1.12648	0.394791	0.00432608
SY	Cardioembolic stroke || id:ieu-a-1109	21185	rs9321461	1.13509	0.399037	0.00444699
SY	Cardioembolic stroke || id:ieu-a-1109	21185	rs9321462	1.08599	0.398875	0.00647631
SY	Cardioembolic stroke || id:ieu-a-1109	21185	rs9321463	1.06643	0.398677	0.00747449
SY	Cardioembolic stroke || id:ieu-a-1109	21185	All	1.13406	0.390577	0.00368955
